# Supplementary material for: {N-[(2-Oxido-1-naphth­yl)methyl­idene]­serinato-κ3 O,N,O′}(1,10-phenanthroline-κ2 N,N′)copper(II)
Source: Acta Crystallogr Sect E Struct Rep Online. 2010 Apr 10;66(Pt 5):m516. doi: 10.1107/S1600536810012675 (PMC2979222; doi:10.1107/S1600536810012675)
Supplement: Supplementary file 2 [file e-66-0m516-Isup2.hkl]

# 
# h,k,l, Fc-squared, Fo-squared, sigma(Fo-squared) and status flag 
# 
data_I
_shelx_title ' 090906a in P2(1)' 
_shelx_refln_list_code          4 
_shelx_F_calc_maximum      128.46 
_exptl_crystal_F_000       514.00 
_reflns_d_resolution_high  0.8409 
 
loop_ 
 _symmetry_equiv_pos_as_xyz 
 'x, y, z' 
 '-x, y+1/2, -z' 
 
_cell_length_a    10.7302 
_cell_length_b     6.4687 
_cell_length_c    15.7930 
_cell_angle_alpha  90.000 
_cell_angle_beta   91.924 
_cell_angle_gamma  90.000 
 
_shelx_F_squared_multiplier     1.000 
 
loop_ 
 _refln_index_h 
 _refln_index_k 
 _refln_index_l 
 _refln_F_squared_calc 
 _refln_F_squared_meas 
 _refln_F_squared_sigma 
 _refln_observed_status 
   2  -7   0       25.40       42.19     15.07 o 
   3  -7   0       40.97       48.28     16.13 o 
   4  -7   0        0.48        1.16      8.40 o 
   5  -7   0      174.91      197.31     18.94 o 
   2  -6   0       90.55       88.58     17.67 o 
   3  -6   0       41.42       50.29     15.25 o 
   4  -6   0       22.04       25.94     14.89 o 
   5  -6   0       13.60       13.24     15.60 o 
   6  -6   0      162.95      135.35     31.35 o 
   7  -6   0      195.36      222.03     26.38 o 
   2  -5   0      670.83      689.17     30.14 o 
   3  -5   0      111.16      113.04     13.71 o 
   4  -5   0      126.23      127.71     11.70 o 
   5  -5   0      289.74      335.63     30.31 o 
   6  -5   0       63.05       64.29     11.78 o 
   7  -5   0        2.24       -3.99      7.48 o 
   8  -5   0       80.98       74.20     12.41 o 
   9  -5   0       51.18       43.26     10.85 o 
   2  -4   0      631.85      641.66     25.88 o 
   3  -4   0      800.56      838.43     28.90 o 
   4  -4   0      757.17      777.75     28.19 o 
   5  -4   0      297.48      298.95     15.21 o 
   6  -4   0      286.43      261.58     12.34 o 
   7  -4   0      233.99      239.91     16.84 o 
   8  -4   0       19.76       17.13      8.54 o 
   9  -4   0       62.27       68.38     11.13 o 
  10  -4   0      113.33      112.60     13.02 o 
   2  -3   0     1054.02     1015.35     28.01 o 
   3  -3   0      480.28      486.91     19.74 o 
   4  -3   0      643.18      653.07     22.51 o 
   5  -3   0      481.36      489.35     22.07 o 
   6  -3   0      351.17      336.71     12.81 o 
   7  -3   0      225.25      201.51     10.75 o 
   8  -3   0      417.03      416.87     15.57 o 
   9  -3   0      175.36      193.35     11.59 o 
  10  -3   0       29.07       35.43      7.55 o 
  11  -3   0       79.74       77.88     11.19 o 
   2  -2   0      242.53      236.66     11.76 o 
   3  -2   0     2311.86     2408.76     37.64 o 
   4  -2   0     2009.40     2107.87     36.99 o 
   5  -2   0      658.64      718.65     20.86 o 
   6  -2   0      204.72      191.85      9.24 o 
   7  -2   0      568.35      544.47     15.74 o 
   8  -2   0       74.22       76.13      7.52 o 
   9  -2   0      109.26      124.78      9.35 o 
  10  -2   0      191.17      216.75     12.00 o 
  11  -2   0       24.24       33.53     10.07 o 
  12  -2   0        0.42       -5.26     10.93 o 
   1  -1   0     1273.85     1292.25     20.03 o 
   2  -1   0     1813.02     1936.93     27.36 o 
   3  -1   0     1183.06     1177.67     23.46 o 
   4  -1   0     1654.82     1761.61     30.53 o 
   5  -1   0     1280.36     1252.31     19.14 o 
   6  -1   0       98.84       88.34      6.25 o 
   7  -1   0        6.89        9.11      4.70 o 
   8  -1   0      280.74      276.98     11.20 o 
   9  -1   0      331.36      340.06     12.77 o 
  10  -1   0      140.31      135.77     14.09 o 
  11  -1   0      130.96      153.64     19.85 o 
  12  -1   0      207.06      235.18     24.76 o 
   1   0   0     2498.52     2678.66     21.07 o 
   2   0   0      415.06      438.84     10.01 o 
   3   0   0      928.49      867.26     11.16 o 
   4   0   0     1518.49     1473.25     32.86 o 
   5   0   0       37.07       43.94      4.17 o 
   6   0   0     1611.74     1669.58     31.38 o 
   7   0   0     1258.89     1275.28     19.63 o 
   8   0   0       35.33       35.12      4.98 o 
   9   0   0       41.53       44.47      8.32 o 
  10   0   0        2.46        3.96      9.99 o 
  11   0   0       60.27       51.76     14.12 o 
  12   0   0        0.10       14.71     13.71 o 
   1   1   0     1368.86     1357.70     22.11 o 
   2   1   0     2045.91     2143.63     17.86 o 
   3   1   0     1218.02     1249.06     37.01 o 
   4   1   0     1542.27     1597.69     52.68 o 
   5   1   0     1246.28     1199.52     48.88 o 
   6   1   0      113.58       93.37      4.64 o 
   7   1   0       10.47       15.37      4.53 o 
   8   1   0      308.47      290.02     22.28 o 
   9   1   0      345.72      365.83     26.35 o 
  10   1   0      142.15      129.76     18.97 o 
  11   1   0      103.77      119.01     19.80 o 
  12   1   0      192.57      227.91     26.30 o 
   0   2   0      159.83      123.68     11.29 o 
   1   2   0     1268.52     1278.20     21.90 o 
   2   2   0      269.76      273.19      8.57 o 
   3   2   0     2271.33     2359.93     24.33 o 
   4   2   0     2122.78     2285.45     67.12 o 
   5   2   0      647.36      771.79     58.35 o 
   6   2   0      151.42      137.92     16.19 o 
   7   2   0      602.80      523.01     30.02 o 
   8   2   0       66.26       71.03     15.42 o 
   9   2   0      111.27      111.27     18.38 o 
  10   2   0      182.98      195.59     23.28 o 
  11   2   0       21.74       10.70     12.11 o 
  12   2   0        0.74        6.03     12.65 o 
   1   3   0      680.09      722.46     19.81 o 
   2   3   0     1067.30     1051.12     29.28 o 
   3   3   0      480.45      490.15     15.70 o 
   4   3   0      648.93      686.68     29.80 o 
   5   3   0      464.56      463.11     12.79 o 
   6   3   0      385.94      380.66     26.65 o 
   7   3   0      207.02      189.92     21.33 o 
   8   3   0      426.55      408.02     30.90 o 
   9   3   0      182.95      200.02     23.87 o 
  10   3   0       31.73       21.80     13.18 o 
  11   3   0       63.60       68.96     17.43 o 
   0   4   0      654.45      704.89     32.85 o 
   1   4   0      100.24       90.52      9.69 o 
   2   4   0      665.16      705.33     22.68 o 
   3   4   0      855.98      889.37     24.89 o 
   4   4   0      755.18      762.59     45.56 o 
   5   4   0      302.40      296.22     19.17 o 
   6   4   0      345.75      368.61     28.78 o 
   7   4   0      179.99      180.52     22.28 o 
   8   4   0       19.60       21.86     12.94 o 
   9   4   0       57.11       63.23     16.90 o 
  10   4   0      111.43      106.89     21.04 o 
   1   5   0      333.50      336.18     18.25 o 
   2   5   0      641.47      638.26     24.85 o 
   3   5   0       94.27       95.69     11.19 o 
   4   5   0      150.12      121.61     19.62 o 
   5   5   0      323.06      290.72     25.82 o 
   8   5   0       68.12       67.30     18.73 o 
   9   5   0       52.34       70.61     19.56 o 
   0   6   0      627.08      606.33     37.76 o 
   1   6   0       60.80       49.50     10.39 o 
   2   6   0       79.22       78.48     12.50 o 
   3   6   0       38.88       41.01     15.01 o 
   4   6   0       35.79       30.08     13.00 o 
   1   7   0       90.03      105.12     20.33 o 
   2   7   0       24.98       22.16     14.77 o 
   3   7   0       45.05       37.46     13.95 o 
  -5  -7   1        8.30       10.25      8.73 o 
  -4  -7   1       99.25      108.69     28.16 o 
  -3  -7   1       33.08       43.64     10.95 o 
  -2  -7   1       53.84       54.57     11.42 o 
   2  -7   1       29.49       48.63     17.37 o 
   3  -7   1       39.36       52.47     16.43 o 
   4  -7   1      102.88       87.39     22.04 o 
   5  -7   1        8.77       -6.56     12.00 o 
  -7  -6   1        6.61       15.21      9.50 o 
  -6  -6   1       79.30       94.80     13.33 o 
  -5  -6   1       62.98       49.76     11.10 o 
  -4  -6   1       75.16       75.48     11.90 o 
  -3  -6   1       25.45       21.15     13.35 o 
  -2  -6   1      334.96      330.49     28.78 o 
  -1  -6   1      314.47      349.11     28.30 o 
   2  -6   1      207.80      198.13     19.85 o 
   5  -6   1       64.91       97.14     20.74 o 
   6  -6   1        7.48        7.09     13.95 o 
   7  -6   1       14.62       15.61      9.12 o 
  -9  -5   1       21.64       18.26      9.48 o 
  -8  -5   1       18.45       27.85      9.56 o 
  -7  -5   1      170.24      182.91     16.40 o 
  -6  -5   1      142.21      136.14     17.79 o 
  -5  -5   1       29.54       17.16     12.73 o 
  -4  -5   1      149.66      160.31     22.10 o 
  -3  -5   1      109.67      102.49     10.11 o 
  -2  -5   1      134.09      135.86     11.40 o 
  -1  -5   1      228.84      201.79     19.85 o 
   0  -5   1      466.39      472.43     27.60 o 
   1  -5   1      131.62      153.40     15.66 o 
   2  -5   1      181.13      177.09     17.96 o 
   3  -5   1      278.18      309.99     21.92 o 
   4  -5   1       12.49       12.35      9.51 o 
   5  -5   1       82.83       67.89     12.11 o 
   6  -5   1       48.88       78.53     20.09 o 
   7  -5   1       86.83       89.83     13.18 o 
   8  -5   1       35.79       34.85      9.97 o 
   9  -5   1        9.54       15.32      8.50 o 
 -10  -4   1        3.73        6.12      8.39 o 
  -9  -4   1       97.39      105.28     12.89 o 
  -8  -4   1       73.51       78.20     11.19 o 
  -7  -4   1       17.97       10.99      8.17 o 
  -6  -4   1      103.18      108.71      8.33 o 
  -5  -4   1      401.98      408.68     14.95 o 
  -4  -4   1      288.69      312.62     14.50 o 
  -3  -4   1       64.79       64.51      7.81 o 
  -2  -4   1     1082.64     1093.90     25.88 o 
   2  -4   1      391.88      410.68     22.34 o 
   3  -4   1      418.81      423.21     22.40 o 
   4  -4   1      387.46      399.92     22.16 o 
   5  -4   1      728.21      695.26     27.71 o 
   6  -4   1       65.12       73.33     11.70 o 
   7  -4   1       24.56       16.59      7.99 o 
   8  -4   1      215.20      227.01     13.46 o 
   9  -4   1      138.23      134.47     17.14 o 
  10  -4   1        5.25        6.44      8.39 o 
 -11  -3   1        6.75        7.07      8.11 o 
 -10  -3   1      307.94      365.99     20.32 o 
  -9  -3   1      208.43      224.34     16.16 o 
  -8  -3   1        6.56        8.90      5.29 o 
  -7  -3   1      461.35      441.59     28.70 o 
  -6  -3   1      275.30      270.55     12.12 o 
  -5  -3   1        9.38        8.04      4.04 o 
  -4  -3   1      563.19      556.64     14.36 o 
  -3  -3   1     1002.58     1004.42     21.30 o 
  -2  -3   1      372.37      411.98     16.84 o 
   2  -3   1      180.59      189.98     14.18 o 
   3  -3   1     1616.98     1724.67     39.18 o 
   4  -3   1     1014.49     1008.26     29.43 o 
   5  -3   1       38.22       46.62      8.92 o 
   6  -3   1      198.46      192.58     14.65 o 
   7  -3   1      136.38      141.15      9.68 o 
   8  -3   1      140.53      132.02      9.92 o 
   9  -3   1      260.63      268.09     13.23 o 
  10  -3   1      235.12      256.27     13.60 o 
  11  -3   1       36.54       23.44      8.95 o 
 -12  -2   1       70.10       79.77     17.61 o 
 -11  -2   1       84.64       94.44     12.53 o 
 -10  -2   1        9.90       10.82      5.64 o 
  -9  -2   1      223.35      238.47     11.88 o 
  -8  -2   1      465.23      505.01     15.70 o 
  -7  -2   1      151.94      157.98      9.00 o 
  -6  -2   1      283.22      257.04     10.22 o 
  -5  -2   1      685.72      679.35     15.10 o 
  -4  -2   1     1392.67     1348.13     43.07 o 
  -3  -2   1      278.66      311.16     14.27 o 
  -2  -2   1     1408.11     1309.64     69.82 o 
   2  -2   1     1743.13     1760.01     33.62 o 
   3  -2   1      527.08      558.17     19.44 o 
   4  -2   1      176.15      171.18     11.64 o 
   5  -2   1     2167.99     2090.26     41.13 o 
   6  -2   1      598.51      566.48     15.35 o 
   7  -2   1       34.00       28.18      5.34 o 
   8  -2   1      405.24      406.16     14.55 o 
   9  -2   1      173.07      180.81     10.71 o 
  10  -2   1       19.49       31.31     10.62 o 
  11  -2   1       27.36       27.21      8.91 o 
  12  -2   1       84.75      107.19     18.50 o 
 -12  -1   1        4.83        5.26     12.88 o 
 -11  -1   1       49.61       51.11     13.77 o 
 -10  -1   1       31.76       42.97      8.75 o 
  -9  -1   1      136.22      125.32      8.65 o 
  -8  -1   1      146.21      138.07      8.64 o 
  -7  -1   1      971.27     1010.55     19.34 o 
  -6  -1   1      801.87      777.51     16.00 o 
  -5  -1   1      138.08      144.18      7.31 o 
  -4  -1   1     2007.19     1973.98     45.39 o 
  -3  -1   1     1705.28     1714.70     38.07 o 
  -2  -1   1     1295.44     1303.86     33.18 o 
  -1  -1   1     1606.07     1697.53     20.55 o 
   0  -1   1     5080.81     5123.02     49.52 o 
   1  -1   1      706.73      790.10     17.67 o 
   2  -1   1     2738.49     2834.04     36.52 o 
   3  -1   1      637.17      610.88     17.79 o 
   4  -1   1     2381.28     2491.43     40.89 o 
   5  -1   1     1282.32     1357.58     38.08 o 
   6  -1   1      227.00      228.76      9.31 o 
   7  -1   1      571.39      575.66     14.91 o 
   8  -1   1       26.59       20.84      5.37 o 
   9  -1   1      127.86      118.99      8.50 o 
  10  -1   1       82.18      106.50     11.16 o 
  11  -1   1       10.90       20.68     12.59 o 
  12  -1   1       10.99       21.39     13.41 o 
 -12   0   1      104.49      107.25     19.80 o 
 -11   0   1       38.64       41.30     14.06 o 
 -10   0   1        0.84       -1.89      9.22 o 
  -9   0   1      791.96      877.67     25.16 o 
  -8   0   1      442.56      436.11     12.27 o 
  -7   0   1      511.74      510.91     15.17 o 
  -6   0   1      290.68      286.45      9.01 o 
  -5   0   1     3462.59     3641.20     48.08 o 
  -4   0   1     1543.58     1494.82     17.94 o 
  -3   0   1      447.74      440.81      8.09 o 
  -2   0   1     2270.60     2250.22     19.65 o 
  -1   0   1     4966.82     5394.64     57.81 o 
   1   0   1     7095.66     7282.13     60.80 o 
   2   0   1      173.36      192.34      5.88 o 
   3   0   1     3047.55     3085.17     41.95 o 
   4   0   1      142.05      118.45      5.41 o 
   5   0   1      470.98      424.74     10.93 o 
   6   0   1      820.97      804.88     14.61 o 
   7   0   1        5.95        4.93      3.89 o 
   8   0   1      420.31      434.39     24.69 o 
   9   0   1      133.84      151.74     14.57 o 
  10   0   1       96.31       67.30     14.54 o 
  11   0   1      107.68      150.27     19.68 o 
  12   0   1      122.28      153.93     21.98 o 
 -12   1   1        5.85        2.60     13.00 o 
 -11   1   1       40.29       46.45     14.71 o 
 -10   1   1       44.42       57.08     14.42 o 
  -9   1   1      164.62      144.48     19.03 o 
  -8   1   1      147.67      143.33      9.96 o 
  -7   1   1     1038.63     1030.45     16.58 o 
  -6   1   1      805.94      751.18     12.22 o 
  -5   1   1      136.99      139.25      5.31 o 
  -4   1   1     2056.28     2049.66     41.20 o 
  -3   1   1     1744.76     1783.97     61.40 o 
  -2   1   1     1401.96     1415.17     85.86 o 
  -1   1   1     1576.09     1655.71     24.29 o 
   0   1   1     4979.90     5013.34     88.58 o 
   1   1   1      782.00      843.31     24.24 o 
   2   1   1     2618.92     2562.99     27.53 o 
   3   1   1      605.98      567.45     26.87 o 
   4   1   1     2582.03     2724.78     53.47 o 
   5   1   1     1312.21     1389.63     32.78 o 
   6   1   1      295.83      295.72     22.07 o 
   7   1   1      551.26      500.01     33.59 o 
   8   1   1       25.41       20.74      9.75 o 
   9   1   1      145.26      135.85     18.38 o 
  10   1   1      106.39       97.32     17.25 o 
  11   1   1       15.34       15.25     12.23 o 
  12   1   1       11.71       20.15     13.77 o 
 -12   2   1       73.34       92.77     20.98 o 
 -11   2   1       78.62       81.25     18.73 o 
 -10   2   1       11.08       14.77     13.53 o 
  -9   2   1      213.88      204.45     22.93 o 
  -8   2   1      494.21      557.34     33.45 o 
  -7   2   1      137.50      116.64     16.90 o 
  -6   2   1      316.72      315.14     11.43 o 
  -5   2   1      799.46      754.29     17.85 o 
  -4   2   1     1283.80     1345.00    148.70 o 
  -3   2   1      325.66      350.83     12.47 o 
  -2   2   1     1304.97     1275.82     51.05 o 
  -1   2   1      318.26      318.48     12.47 o 
   0   2   1      586.82      607.18     42.22 o 
   1   2   1      533.01      516.38     11.12 o 
   2   2   1     1660.18     1705.78     59.43 o 
   3   2   1      583.02      618.37     22.16 o 
   4   2   1      162.00      159.72      8.01 o 
   5   2   1     2104.40     2166.69     95.77 o 
   6   2   1      653.75      612.47     29.78 o 
   7   2   1       30.42       29.66     11.11 o 
   8   2   1      433.14      417.77     28.66 o 
   9   2   1      149.49      127.81     19.09 o 
  10   2   1       22.83       23.64     13.30 o 
  11   2   1       16.07       20.50     13.59 o 
  12   2   1       78.70       96.20     20.15 o 
 -11   3   1       11.65        5.20     13.47 o 
 -10   3   1      292.83      294.15     29.55 o 
  -9   3   1      218.29      257.52     26.65 o 
  -8   3   1        7.52       13.24     11.58 o 
  -7   3   1      477.96      486.55     31.50 o 
  -6   3   1      260.27      263.25     22.93 o 
  -5   3   1       10.04       11.10      5.54 o 
  -4   3   1      607.69      589.73     67.04 o 
  -3   3   1      999.99      973.96     55.57 o 
  -2   3   1      422.38      476.78     16.32 o 
  -1   3   1      260.68      301.87     13.73 o 
   0   3   1      879.24      827.77     22.28 o 
   1   3   1      231.24      195.75     11.49 o 
   2   3   1      154.95      165.98     10.08 o 
   3   3   1     1621.40     1663.85     24.02 o 
   4   3   1      935.12      921.73     28.42 o 
   5   3   1       36.32       31.73      7.49 o 
   6   3   1      150.41      139.91     12.16 o 
   7   3   1      129.49      151.69     18.91 o 
   8   3   1      134.55      142.53     20.50 o 
   9   3   1      269.90      290.67     28.42 o 
  10   3   1      214.89      204.57     25.76 o 
  11   3   1       34.81       38.41     15.72 o 
 -10   4   1        3.76       16.19     14.24 o 
  -9   4   1      107.28      105.06     19.68 o 
  -8   4   1       54.69       75.58     17.67 o 
  -7   4   1       19.90       15.01     12.65 o 
  -6   4   1       76.00       62.40     15.48 o 
  -4   4   1      302.07      318.02     26.77 o 
  -3   4   1       63.49       75.52      9.47 o 
  -2   4   1     1047.86     1048.73     27.49 o 
  -1   4   1      528.08      501.00     19.78 o 
   0   4   1       83.57       69.00      9.00 o 
   1   4   1       81.68       69.66      8.56 o 
   2   4   1      361.07      352.00     16.23 o 
   3   4   1      392.60      415.72     17.02 o 
   4   4   1      366.17      374.69     22.54 o 
   5   4   1      773.88      753.95     60.86 o 
   6   4   1       68.02       76.89     11.43 o 
   7   4   1       28.49       24.70     12.82 o 
   8   4   1      201.08      221.83     25.47 o 
   9   4   1      150.94      138.39     21.98 o 
  10   4   1        5.12       10.05     13.12 o 
  -3   5   1       95.10       90.12     10.72 o 
  -2   5   1      116.60      109.80     16.55 o 
  -1   5   1      233.59      234.55     15.71 o 
   0   5   1      441.68      398.92     19.85 o 
   1   5   1      129.46      124.25     21.51 o 
   2   5   1      176.78      169.46     13.91 o 
   3   5   1      242.25      225.96     25.11 o 
   4   5   1       12.13        5.55     12.41 o 
   5   5   1       79.72       77.82     16.78 o 
   6   5   1       49.97       80.07     17.43 o 
   7   5   1       88.09       99.74     19.85 o 
   8   5   1       38.41       64.05     17.43 o 
   9   5   1        7.52        4.14     13.18 o 
  -3   6   1       22.40        6.74     10.22 o 
  -2   6   1      284.39      294.47     20.15 o 
  -1   6   1      308.93      308.54     21.15 o 
   0   6   1        2.53       -3.50      7.75 o 
   1   6   1      168.89      163.63     14.84 o 
   2   6   1      202.94      168.82     23.70 o 
   3   6   1       61.25       38.88     15.72 o 
   4   6   1       84.86       46.80     16.13 o 
   5   6   1       49.19       58.62     17.37 o 
   6   6   1       13.51       11.46     11.29 o 
  -1   7   1       20.33       28.47      9.51 o 
   0   7   1      162.16      126.36     14.42 o 
   1   7   1       38.87       30.96     15.66 o 
   2   7   1       25.36       11.46     13.77 o 
   3   7   1       51.37       49.52     18.08 o 
   4   7   1      104.92      115.88     23.05 o 
   5   7   1        7.99       12.53     12.05 o 
  -5  -7   2       80.44       80.24     12.98 o 
  -4  -7   2        2.58        8.60      8.84 o 
  -3  -7   2        1.21        7.82      9.28 o 
  -2  -7   2       90.62       97.32     17.02 o 
  -1  -7   2      104.61      106.30     17.67 o 
   0  -7   2       74.15       62.04     16.43 o 
   1  -7   2       77.27       85.09     17.61 o 
   5  -7   2       30.41       55.19     19.20 o 
  -7  -6   2      209.53      235.06     35.40 o 
  -6  -6   2      203.27      200.40     33.30 o 
  -5  -6   2       21.40       24.60     11.29 o 
  -4  -6   2       36.68       37.61      9.66 o 
  -3  -6   2       45.73       53.87     10.63 o 
  -2  -6   2       25.88       23.90      9.03 o 
  -1  -6   2      244.82      258.40     34.63 o 
   2  -6   2       20.06       20.62     12.82 o 
   3  -6   2      169.78      185.37     20.50 o 
   4  -6   2      168.63      220.29     21.39 o 
   6  -6   2       45.77       30.79     18.26 o 
   7  -6   2       39.99       61.87     19.03 o 
  -9  -5   2       28.85       35.04     10.41 o 
  -8  -5   2      105.49      107.97     13.65 o 
  -7  -5   2        2.89        0.24      6.87 o 
  -6  -5   2      123.71      132.13     14.18 o 
  -5  -5   2      208.33      216.40     22.63 o 
  -4  -5   2      148.21      149.82     26.71 o 
  -3  -5   2       51.38       57.64     10.02 o 
  -2  -5   2      507.24      530.04     22.50 o 
  -1  -5   2      223.77      219.76     20.56 o 
   0  -5   2       82.55       97.68     14.00 o 
   1  -5   2      257.32      278.14     19.09 o 
   2  -5   2      554.08      623.11     31.44 o 
   3  -5   2      198.44      203.51     19.85 o 
   4  -5   2      453.53      458.66     27.36 o 
   5  -5   2      148.50      159.96     17.31 o 
   6  -5   2       66.96       78.71     13.77 o 
   7  -5   2        7.94        9.65      7.92 o 
   8  -5   2       69.08       74.38     12.32 o 
   9  -5   2       80.54       82.03     14.39 o 
 -10  -4   2      177.92      185.97     26.77 o 
  -9  -4   2       53.53       45.15     10.66 o 
  -8  -4   2       37.02       38.22      8.93 o 
  -7  -4   2       24.94       24.71      7.72 o 
  -6  -4   2      138.42      131.58     13.08 o 
  -5  -4   2       80.70       79.34     10.76 o 
  -4  -4   2      586.86      576.54     30.03 o 
  -3  -4   2      498.44      514.08     14.45 o 
  -2  -4   2      106.42       91.98      8.33 o 
  -1  -4   2      453.32      445.13     24.64 o 
   0  -4   2      855.75      829.28     30.73 o 
   1  -4   2       39.11       27.71      8.04 o 
   2  -4   2      157.68      165.27      9.83 o 
   3  -4   2     1282.21     1379.64     41.54 o 
   4  -4   2      454.86      489.39     25.53 o 
   5  -4   2        1.40       -4.73      6.85 o 
   6  -4   2      347.97      340.18     21.45 o 
   7  -4   2      357.00      378.36     22.16 o 
   8  -4   2       82.00       87.62      9.03 o 
   9  -4   2        8.36       10.60      5.94 o 
  10  -4   2       82.12       69.79     12.02 o 
 -11  -3   2       57.30       69.99     11.29 o 
 -10  -3   2        1.67        9.07      6.79 o 
  -9  -3   2      227.97      246.21     26.44 o 
  -8  -3   2       39.80       42.34      8.95 o 
  -7  -3   2      203.38      214.37     10.61 o 
  -6  -3   2      191.97      171.16      9.25 o 
  -5  -3   2      417.25      397.88     24.31 o 
  -4  -3   2      315.55      281.89     17.95 o 
  -3  -3   2      865.57      878.07     37.80 o 
  -2  -3   2      134.22      100.72      6.33 o 
  -1  -3   2     2003.40     2130.98     46.50 o 
   0  -3   2     1218.32     1347.85     33.50 o 
   1  -3   2      660.20      660.28     20.92 o 
   2  -3   2     2396.83     2517.45     49.25 o 
   3  -3   2       54.98       61.27      4.50 o 
   4  -3   2      528.71      559.65     23.81 o 
   5  -3   2     2269.63     2285.68     48.45 o 
   6  -3   2      252.55      219.23     16.55 o 
   7  -3   2      131.45      122.85     13.71 o 
   8  -3   2      419.60      438.42     22.03 o 
   9  -3   2      102.38      115.41      9.54 o 
  10  -3   2        1.31        7.97      6.17 o 
  11  -3   2       56.74       47.92     10.68 o 
 -12  -2   2       16.03       15.13     13.65 o 
 -11  -2   2       64.84       62.16     15.84 o 
 -10  -2   2      245.88      268.14     13.06 o 
  -9  -2   2      164.95      174.03     10.66 o 
  -8  -2   2      171.18      169.37     10.27 o 
  -7  -2   2      612.78      620.36     16.41 o 
  -6  -2   2       74.71       67.74      6.19 o 
  -5  -2   2      458.35      462.13     14.34 o 
  -4  -2   2     3316.62     3348.49     97.71 o 
  -3  -2   2     2794.73     2883.02     31.21 o 
  -2  -2   2       49.59       50.79      4.70 o 
  -1  -2   2      156.58      145.84      7.88 o 
   0  -2   2     1227.66     1266.66     19.42 o 
   1  -2   2      870.18      855.92     19.80 o 
   2  -2   2      909.92     1000.36     27.18 o 
   3  -2   2     1635.65     1701.51     56.34 o 
   4  -2   2      983.43     1055.41     29.66 o 
   5  -2   2       85.99       77.94     10.10 o 
   6  -2   2      394.10      386.87     20.27 o 
   7  -2   2      466.19      470.12     23.58 o 
   8  -2   2      338.91      321.36     13.15 o 
   9  -2   2      116.68      123.24      9.36 o 
  10  -2   2       53.20       64.11     10.36 o 
  11  -2   2      147.06      148.36     14.43 o 
  12  -2   2        4.35        6.09     11.52 o 
 -12  -1   2      106.46      120.54     18.97 o 
 -11  -1   2       89.06      102.75     11.95 o 
 -10  -1   2       27.61       22.75      5.96 o 
  -9  -1   2      285.41      290.69     12.10 o 
  -8  -1   2      824.02      872.63     19.21 o 
  -7  -1   2       26.25       32.25      5.01 o 
  -6  -1   2      353.88      345.98     10.89 o 
  -5  -1   2     2078.64     2043.41     24.09 o 
  -4  -1   2      444.36      430.96     20.24 o 
  -3  -1   2     1244.46     1319.17     21.65 o 
  -2  -1   2    16501.02    16607.45    308.59 o 
  -1  -1   2     8328.02     8644.97    260.38 o 
   0  -1   2     2110.75     2220.88     45.82 o 
   1  -1   2     7513.03     8115.78    111.46 o 
   2  -1   2     4227.69     4517.29     52.95 o 
   3  -1   2      498.44      461.26     16.49 o 
   4  -1   2     2551.48     2682.94     44.38 o 
   5  -1   2     2045.07     2176.18     42.78 o 
   6  -1   2      708.22      661.75     25.65 o 
   7  -1   2      248.48      240.36     10.29 o 
   8  -1   2      269.02      277.04     13.04 o 
   9  -1   2      254.72      265.81     15.60 o 
  10  -1   2       45.55       43.85      9.00 o 
  11  -1   2        5.21       18.50     12.35 o 
  12  -1   2      103.06      114.81     19.26 o 
 -12   0   2       32.92       37.17     14.60 o 
 -11   0   2        8.95       19.03     11.94 o 
 -10   0   2        5.10        2.07      9.45 o 
  -9   0   2      160.75      148.25      8.42 o 
  -8   0   2      247.78      240.59      9.71 o 
  -7   0   2      155.68      147.08      7.39 o 
  -6   0   2     3271.01     3364.85     30.59 o 
  -5   0   2      204.16      199.47      7.17 o 
  -4   0   2      711.92      678.20     17.42 o 
  -3   0   2       53.18       48.23      3.58 o 
  -2   0   2     1975.24     1943.77     32.72 o 
  -1   0   2       37.42       40.30      2.68 o 
   0   0   2     5714.31     6234.45     50.34 o 
   1   0   2    12935.60    12614.04    273.71 o 
   2   0   2     1088.83     1104.88     25.62 o 
   3   0   2     1123.00     1126.76     27.80 o 
   4   0   2       46.55       32.86     10.25 o 
   5   0   2       27.30       26.27      7.62 o 
   6   0   2       57.55       70.02      5.27 o 
   7   0   2      346.83      346.78     10.56 o 
   8   0   2      125.72      124.55     10.36 o 
   9   0   2        6.66       11.70     10.70 o 
  10   0   2      197.26      204.98     21.92 o 
  11   0   2      115.82      101.93     17.73 o 
  12   0   2       18.42       30.96     13.41 o 
 -12   1   2      109.21      127.10     21.10 o 
 -11   1   2       76.88       78.89     17.67 o 
 -10   1   2       29.44       19.03     13.24 o 
  -9   1   2      303.13      291.08     25.29 o 
  -8   1   2      843.33      866.43     26.50 o 
  -7   1   2       35.10       35.17      4.66 o 
  -6   1   2      379.57      352.69     10.01 o 
  -5   1   2     2140.52     2090.72     20.29 o 
  -4   1   2      485.27      465.94     15.18 o 
  -3   1   2     1250.01     1311.94     87.13 o 
  -2   1   2    15792.22    16302.11    481.88 o 
  -1   1   2     8750.36     9261.36     78.00 o 
   0   1   2     2105.13     2155.21     66.80 o 
   1   1   2     7849.36     7993.10     59.33 o 
   2   1   2     4805.16     4988.81     40.98 o 
   3   1   2      492.94      445.83     12.79 o 
   4   1   2     2396.57     2572.67     28.61 o 
   5   1   2     2039.02     2125.69     15.99 o 
   6   1   2      652.09      584.09     12.56 o 
   7   1   2      260.86      260.23     11.51 o 
   8   1   2      285.75      259.05     21.33 o 
   9   1   2      229.31      197.72     20.50 o 
  10   1   2       42.78       41.95     13.83 o 
  11   1   2        1.45       -2.25     10.64 o 
  12   1   2       85.53      100.51     18.91 o 
 -12   2   2       14.04       14.65     14.12 o 
 -11   2   2       68.34       85.74     18.67 o 
 -10   2   2      261.83      255.63     27.24 o 
  -9   2   2      161.02      155.35     21.51 o 
  -8   2   2      189.01      172.66     19.97 o 
  -7   2   2      598.86      598.17     32.03 o 
  -6   2   2       82.84       88.37     12.23 o 
  -5   2   2      455.25      480.96     23.61 o 
  -4   2   2     3338.86     3468.41     60.92 o 
  -3   2   2     2786.58     2907.69     53.27 o 
  -2   2   2       71.49       65.65      8.51 o 
  -1   2   2      155.34      136.09     11.40 o 
   0   2   2     1411.75     1364.81     33.09 o 
   1   2   2      893.81      849.03     17.65 o 
   2   2   2      877.01      909.13     34.80 o 
   3   2   2     1625.16     1552.74     27.52 o 
   4   2   2     1014.95      942.32     23.14 o 
   5   2   2       95.29       90.54      9.02 o 
   6   2   2      401.56      377.61     16.57 o 
   7   2   2      493.29      458.07     27.48 o 
   8   2   2      302.91      252.67     22.40 o 
   9   2   2      115.36      100.34     16.96 o 
  10   2   2       46.54       61.45     15.36 o 
  11   2   2      172.63      172.84     23.46 o 
  12   2   2        3.87        1.95     11.70 o 
 -11   3   2       53.78       73.69     18.61 o 
 -10   3   2        2.11        1.65     11.58 o 
  -9   3   2      223.61      235.42     25.94 o 
  -8   3   2       68.51       63.29     15.90 o 
  -7   3   2      219.07      175.26     20.92 o 
  -6   3   2      204.67      197.13     20.50 o 
  -5   3   2      456.16      414.24     16.05 o 
  -4   3   2      311.11      310.28     18.38 o 
  -3   3   2      857.08      893.80     29.72 o 
  -2   3   2      146.91      119.95     12.23 o 
  -1   3   2     2160.04     2069.14    161.88 o 
   0   3   2     1201.64     1385.12    126.34 o 
   1   3   2      693.63      685.36     19.11 o 
   2   3   2     2432.00     2492.34     37.25 o 
   3   3   2       49.57       54.68      5.86 o 
   4   3   2      539.22      524.17     19.87 o 
   5   3   2     2167.88     2110.97     78.18 o 
   6   3   2      244.20      252.51     15.48 o 
   7   3   2      122.86      123.83     12.44 o 
   8   3   2      407.42      364.82     28.95 o 
   9   3   2       84.29       80.89     17.25 o 
  10   3   2        1.89       -2.48     11.46 o 
  11   3   2       55.69       47.10     16.01 o 
 -10   4   2      165.76      127.58     22.57 o 
  -9   4   2       48.25       31.02     14.65 o 
  -8   4   2       37.34       44.26     15.42 o 
  -7   4   2        8.62       10.46     12.23 o 
  -4   4   2      597.76      627.30     28.48 o 
  -3   4   2      495.72      540.03     27.65 o 
  -2   4   2      106.38       95.02     14.00 o 
  -1   4   2      429.68      364.99     17.00 o 
   0   4   2      917.89      865.25     52.92 o 
   1   4   2       38.30       29.41     12.32 o 
   2   4   2      157.79      149.05     11.06 o 
   3   4   2     1243.52     1257.15     50.05 o 
   4   4   2      439.09      408.45     19.80 o 
   5   4   2        1.30        5.54      7.54 o 
   6   4   2      328.57      320.90     18.88 o 
   7   4   2      353.81      357.36     21.03 o 
   8   4   2       90.32       68.31     16.49 o 
   9   4   2        7.32       12.59     12.88 o 
  10   4   2       82.15       76.88     19.09 o 
  -3   5   2       50.01       63.64     13.95 o 
  -2   5   2      554.62      560.95     32.56 o 
  -1   5   2      211.39      168.85     19.97 o 
   0   5   2       84.34       76.34     10.01 o 
   1   5   2      278.95      274.98     16.76 o 
   2   5   2      503.21      580.53     22.93 o 
   3   5   2      216.29      204.69     23.40 o 
   4   5   2      506.57      400.75     33.09 o 
   5   5   2      199.26      167.93     22.81 o 
   6   5   2       66.03       66.16     13.32 o 
   7   5   2        6.45        4.77      9.07 o 
   8   5   2       61.61       77.05     18.67 o 
   9   5   2       88.06       81.37     19.68 o 
  -2   6   2       21.45       32.50     13.83 o 
  -1   6   2      256.76      269.45     26.89 o 
   0   6   2      251.39      264.73     27.48 o 
   1   6   2       56.66       52.95     15.19 o 
   2   6   2       16.80       38.11     15.66 o 
   3   6   2      202.11      221.47     26.65 o 
   4   6   2      157.41      161.49     24.40 o 
   5   6   2       14.17        8.86     13.00 o 
   6   6   2       31.52       44.08     16.66 o 
   7   6   2       44.69       41.42     14.54 o 
  -1   7   2      103.67       90.41     18.73 o 
   0   7   2       72.36       73.21     19.09 o 
   1   7   2       75.62       79.59     19.03 o 
   2   7   2       68.00       71.79     18.85 o 
   3   7   2       62.02       72.15     19.09 o 
   4   7   2        4.06        0.47     13.24 o 
   5   7   2       30.48       28.72     16.13 o 
  -4  -7   3        7.15        6.29      8.36 o 
  -3  -7   3       52.70       55.18     11.13 o 
  -2  -7   3       53.94       51.17     15.13 o 
  -1  -7   3        8.90       15.95     12.35 o 
   1  -7   3       50.02       72.03     18.61 o 
   2  -7   3        0.72        1.06     13.30 o 
  -7  -6   3        2.27       -0.76      8.52 o 
  -6  -6   3      143.59      139.47     14.75 o 
  -5  -6   3      121.41      153.21     22.31 o 
  -4  -6   3      142.60      152.02     14.73 o 
  -3  -6   3       56.73       67.04     18.44 o 
  -2  -6   3      187.65      181.51     15.06 o 
  -1  -6   3      350.22      338.18     36.84 o 
   0  -6   3       13.77       18.73      9.69 o 
   1  -6   3      111.14      117.53     15.84 o 
   2  -6   3      156.26      160.25     20.33 o 
   3  -6   3       62.43       69.67     15.84 o 
   4  -6   3      117.91      134.37     19.20 o 
   5  -6   3      266.57      294.80     24.64 o 
   7  -6   3       18.61       16.37     16.31 o 
  -9  -5   3       23.21       17.76     12.76 o 
  -8  -5   3       24.55       37.22     10.56 o 
  -7  -5   3      113.90      132.83     14.07 o 
  -6  -5   3      255.49      246.31     21.83 o 
  -5  -5   3       76.96       67.69     10.64 o 
  -4  -5   3      161.33      160.18     15.48 o 
  -3  -5   3      453.61      481.12     22.84 o 
  -2  -5   3       17.66       16.50     10.43 o 
  -1  -5   3      290.90      269.86     39.09 o 
   0  -5   3      421.88      408.62     34.12 o 
   1  -5   3       83.49       83.44     12.82 o 
   2  -5   3      297.36      311.18     15.67 o 
   3  -5   3      895.33      977.83     40.95 o 
   4  -5   3      196.97      203.09     19.91 o 
   5  -5   3       58.93       61.87     14.06 o 
   6  -5   3       60.81       70.55     13.41 o 
   7  -5   3      103.36      101.99     15.60 o 
   8  -5   3       97.31       93.68     12.16 o 
   9  -5   3       15.34       14.04      8.37 o 
 -10  -4   3        9.25        8.05      7.92 o 
  -9  -4   3      235.90      230.10     17.34 o 
  -8  -4   3      109.22      122.30     13.06 o 
  -7  -4   3       10.02       12.56      7.37 o 
  -6  -4   3       63.51       60.11     10.19 o 
  -5  -4   3      432.55      446.03     25.70 o 
  -4  -4   3      203.09      202.16     14.03 o 
  -3  -4   3      243.10      248.52     14.88 o 
  -2  -4   3      696.11      701.07     15.62 o 
  -1  -4   3      645.96      611.18     60.24 o 
   0  -4   3      139.15      129.61      9.70 o 
   1  -4   3      358.92      367.22     17.05 o 
   2  -4   3      805.54      823.98     20.82 o 
   3  -4   3      110.37      109.29      8.67 o 
   4  -4   3        6.03       16.84      9.57 o 
   5  -4   3       53.85       55.72     11.94 o 
   6  -4   3      390.34      385.27     24.11 o 
   7  -4   3      180.17      186.37     17.31 o 
   8  -4   3       58.98       64.76     12.53 o 
   9  -4   3      171.30      169.04     12.98 o 
  10  -4   3       19.71       13.15      7.11 o 
 -11  -3   3        7.56       14.99      7.74 o 
 -10  -3   3      283.79      324.80     19.38 o 
  -9  -3   3       33.37       34.65      9.60 o 
  -8  -3   3      104.60       95.74     11.28 o 
  -7  -3   3       25.90       25.12      8.11 o 
  -6  -3   3      209.28      187.20     13.64 o 
  -5  -3   3       41.33       38.49      4.95 o 
  -4  -3   3      980.60      938.57     28.89 o 
  -3  -3   3      539.87      522.95     11.69 o 
  -2  -3   3      273.08      274.31      9.49 o 
  -1  -3   3      218.41      253.11     11.96 o 
   0  -3   3      331.84      317.54     13.89 o 
   1  -3   3      524.52      500.94     14.65 o 
   2  -3   3      131.58      138.18      6.83 o 
   3  -3   3     1371.38     1431.61     24.41 o 
   4  -3   3     1176.79     1240.72     37.17 o 
   5  -3   3        8.48       18.38      8.21 o 
   6  -3   3      313.95      289.13     19.50 o 
   7  -3   3      340.13      351.35     22.04 o 
   8  -3   3       12.40       23.75      9.10 o 
   9  -3   3       37.30       24.66      6.45 o 
  10  -3   3       75.94       74.83      8.99 o 
  11  -3   3      120.72      125.77     14.27 o 
 -12  -2   3      100.48      108.73     19.20 o 
 -11  -2   3       91.79      100.72     16.75 o 
 -10  -2   3        6.46       -4.86      7.08 o 
  -9  -2   3      376.02      407.05     15.04 o 
  -8  -2   3      647.25      722.48     18.46 o 
  -7  -2   3       42.19       43.06      5.92 o 
  -6  -2   3       73.84       68.92      6.19 o 
  -5  -2   3      726.96      693.06     14.67 o 
  -4  -2   3      211.61      203.77      8.04 o 
  -3  -2   3      722.04      717.37     11.75 o 
  -2  -2   3      609.95      591.76     11.19 o 
  -1  -2   3     2447.84     2443.91     66.15 o 
   0  -2   3      602.94      591.18     31.67 o 
   1  -2   3     1061.09     1028.56     14.95 o 
   2  -2   3     2526.36     2708.98     30.82 o 
   3  -2   3      271.48      271.12      6.33 o 
   4  -2   3     1196.80     1247.28     33.56 o 
   5  -2   3      431.95      460.55     21.45 o 
   6  -2   3      249.11      247.18     17.43 o 
   7  -2   3      129.36      138.80     13.89 o 
   8  -2   3      505.19      544.14     52.00 o 
   9  -2   3      190.77      202.94     11.30 o 
  10  -2   3       19.79       18.43      8.01 o 
  11  -2   3       55.54       62.51     11.09 o 
  12  -2   3       15.54       12.70     12.82 o 
 -11  -1   3      105.44      119.20     12.52 o 
 -10  -1   3      117.88      115.97      9.03 o 
  -9  -1   3      101.11       89.15      7.60 o 
  -8  -1   3       89.69       96.97      7.74 o 
  -7  -1   3      720.35      738.54     16.57 o 
  -6  -1   3     1756.42     1789.04     31.44 o 
  -5  -1   3       21.23       26.46      4.04 o 
  -4  -1   3     1283.38     1245.28     22.70 o 
  -3  -1   3     4214.81     4028.27    125.63 o 
  -2  -1   3     4633.91     4746.86    128.01 o 
  -1  -1   3     7569.34     7427.28     65.35 o 
   0  -1   3     4019.72     4046.32     29.11 o 
   1  -1   3     4263.72     4622.13     62.72 o 
   2  -1   3     5638.64     6687.97     56.84 o 
   3  -1   3      333.72      355.78     15.95 o 
   4  -1   3      551.55      514.85     19.74 o 
   5  -1   3      660.43      613.89     23.87 o 
   6  -1   3      266.10      286.23     18.08 o 
   7  -1   3      372.75      322.40     20.68 o 
   8  -1   3      139.18      125.53      8.40 o 
   9  -1   3       36.47       54.79      9.61 o 
  10  -1   3      213.53      209.36     21.51 o 
  11  -1   3       68.87       78.00     15.36 o 
  12  -1   3        5.98       15.90     11.94 o 
 -12   0   3       77.75       97.91     19.91 o 
 -11   0   3      110.78      106.72     19.44 o 
 -10   0   3      208.76      184.34     13.97 o 
  -9   0   3      184.22      196.65      9.77 o 
  -8   0   3      797.80      786.16     16.79 o 
  -7   0   3      629.74      596.22     20.89 o 
  -6   0   3      357.14      357.92     10.38 o 
  -5   0   3     2893.81     2998.15     34.07 o 
  -4   0   3      129.24      124.07      5.44 o 
  -3   0   3     1224.23     1221.53     41.76 o 
  -2   0   3     5210.05     5509.70     31.18 o 
  -1   0   3      686.92      646.84     10.29 o 
   0   0   3     4112.81     4581.38     52.38 o 
   1   0   3       50.52       49.99      3.88 o 
   2   0   3      853.91      874.03     20.83 o 
   3   0   3       76.52       81.91      5.49 o 
   4   0   3       89.48       90.54      6.03 o 
   5   0   3     1326.43     1253.42     21.55 o 
   6   0   3      748.42      703.08     16.99 o 
   7   0   3        0.04        1.15      3.67 o 
   8   0   3      271.77      278.04     14.40 o 
   9   0   3      112.65      113.34     15.72 o 
  10   0   3       21.34       32.44     12.05 o 
  11   0   3      190.38      208.59     22.93 o 
  12   0   3       98.02      112.92     19.32 o 
 -12   1   3        7.29        9.57     14.42 o 
 -11   1   3       99.41      111.92     19.68 o 
 -10   1   3      123.26      145.54     20.56 o 
  -9   1   3       94.83       80.60     16.19 o 
  -8   1   3       91.92       85.27      6.29 o 
  -7   1   3      736.62      726.16     29.64 o 
  -6   1   3     1710.36     1696.51     46.36 o 
  -5   1   3       20.28       24.61      3.66 o 
  -4   1   3     1393.53     1356.89     18.02 o 
  -3   1   3     3762.80     3887.85    177.48 o 
  -2   1   3     4662.05     4906.46     52.71 o 
  -1   1   3     7175.40     7704.92     72.39 o 
   0   1   3     3685.10     4017.01     57.67 o 
   1   1   3     4010.16     4050.15     43.11 o 
   2   1   3     5682.74     5779.40     68.93 o 
   3   1   3      208.05      191.68      8.86 o 
   4   1   3      563.13      531.54     25.20 o 
   5   1   3      688.47      676.28     11.93 o 
   6   1   3      244.16      236.94      9.06 o 
   7   1   3      349.86      316.90     22.45 o 
   8   1   3      116.95       91.77     15.01 o 
   9   1   3       38.37       33.86     11.35 o 
  10   1   3      225.05      264.13     24.76 o 
  11   1   3       81.53       70.32     16.07 o 
  12   1   3        6.07        6.74     11.64 o 
 -12   2   3      101.29      163.62     24.94 o 
 -11   2   3      102.07      115.52     20.80 o 
 -10   2   3        6.20        5.20     11.05 o 
  -9   2   3      425.18      439.93     31.85 o 
  -8   2   3      644.42      686.39     36.87 o 
  -7   2   3       54.34       51.11      6.90 o 
  -6   2   3       94.05       80.77      7.75 o 
  -5   2   3      810.11      760.13     24.61 o 
  -4   2   3      264.39      258.47     11.41 o 
  -3   2   3      710.64      701.88     22.57 o 
  -2   2   3      736.68      678.00     22.57 o 
  -1   2   3     2424.71     2405.10     44.61 o 
   0   2   3      623.03      640.72     23.99 o 
   1   2   3     1050.15      988.76     20.12 o 
   2   2   3     2532.73     2628.89     47.54 o 
   3   2   3      283.28      282.39     12.11 o 
   4   2   3     1159.66     1099.34     51.62 o 
   5   2   3      352.68      336.37     16.60 o 
   6   2   3      283.02      279.03     14.94 o 
   7   2   3      136.90      127.18     13.32 o 
   8   2   3      498.71      502.98     30.37 o 
   9   2   3      143.33      120.25     17.55 o 
  10   2   3       17.16        9.69     10.99 o 
  11   2   3       41.32       40.12     14.54 o 
  12   2   3       10.39        8.27     11.76 o 
 -11   3   3        9.37       11.11     13.95 o 
 -10   3   3      274.16      325.06     31.02 o 
  -9   3   3       21.96       21.04     14.24 o 
  -8   3   3       91.11      108.61     19.03 o 
  -7   3   3       43.46       49.75     15.19 o 
  -6   3   3      263.33      262.27     13.89 o 
  -5   3   3       41.50       37.70      8.80 o 
  -4   3   3      934.46      921.40     30.67 o 
  -3   3   3      513.90      554.56     25.05 o 
  -2   3   3      322.69      373.22     20.74 o 
  -1   3   3      161.90      161.73     15.36 o 
   0   3   3      241.15      218.99     17.73 o 
   1   3   3      490.81      441.29     25.29 o 
   2   3   3      129.58      124.16      9.77 o 
   3   3   3     1364.05     1263.08     28.40 o 
   4   3   3     1151.63     1195.99     29.53 o 
   5   3   3        6.48        5.62      6.79 o 
   6   3   3      319.04      299.20     16.60 o 
   7   3   3      367.00      372.00     19.07 o 
   8   3   3        9.07        9.01      7.52 o 
   9   3   3       43.77       27.71     12.76 o 
  10   3   3       82.57       70.67     16.90 o 
  11   3   3      121.32       71.97     17.08 o 
 -10   4   3        9.11        4.85     12.11 o 
  -9   4   3      224.73      192.81     26.35 o 
  -8   4   3      138.99      131.06     22.22 o 
  -5   4   3      426.39      434.43     25.17 o 
  -4   4   3      235.70      228.86     19.20 o 
  -3   4   3      255.14      268.45     20.62 o 
  -2   4   3      668.55      671.44     31.91 o 
  -1   4   3      658.78      639.48     32.68 o 
   0   4   3      131.42      113.69     15.84 o 
   1   4   3      359.97      360.81     25.65 o 
   2   4   3      726.79      730.83     37.23 o 
   3   4   3      124.70      122.09     11.48 o 
   4   4   3       13.10        2.43      6.53 o 
   5   4   3       65.81       51.68     12.32 o 
   6   4   3      401.29      377.10     20.44 o 
   7   4   3      172.95      146.25     14.60 o 
   8   4   3       57.16       71.74     14.80 o 
   9   4   3      164.81      195.88     24.94 o 
  10   4   3       19.94       33.92     15.25 o 
  -4   5   3      156.45      168.53     19.50 o 
  -3   5   3      475.75      467.46     30.49 o 
  -2   5   3       10.58        9.81     11.52 o 
  -1   5   3      298.91      321.22     26.35 o 
   0   5   3      458.67      477.45     32.15 o 
   1   5   3       75.96       60.69     15.01 o 
   2   5   3      280.62      232.46     24.88 o 
   3   5   3      839.81      829.69     44.67 o 
   4   5   3      228.76      206.11     25.05 o 
   5   5   3       55.10       43.09     10.61 o 
   6   5   3       56.38       54.17     11.07 o 
   7   5   3      110.18      104.94     13.86 o 
   8   5   3      103.93       77.54     13.53 o 
   9   5   3       14.33       18.02     14.42 o 
  -3   6   3       57.72       43.67     15.01 o 
  -2   6   3      178.39      181.23     23.58 o 
  -1   6   3      309.87      278.43     27.89 o 
   0   6   3       12.28       11.88     12.41 o 
   1   6   3       96.79       75.52     17.49 o 
   2   6   3      198.52      184.30     25.00 o 
   3   6   3       59.01       57.61     17.37 o 
   4   6   3      135.26      135.08     22.99 o 
   5   6   3      253.54      208.41     27.89 o 
   6   6   3        7.68        2.78     12.65 o 
   7   6   3       17.10       24.23     15.07 o 
  -1   7   3        6.32       15.90     13.89 o 
   0   7   3       88.76      111.68     22.28 o 
   1   7   3       52.86       57.32     18.55 o 
   2   7   3        0.56        6.32     14.12 o 
   3   7   3       34.83       16.49     15.78 o 
   4   7   3       34.11       31.14     16.78 o 
  -4  -7   4       15.03       16.08      8.95 o 
  -3  -7   4        1.43        5.51      8.46 o 
  -2  -7   4       29.64       24.70     11.94 o 
  -1  -7   4       76.66       64.05     14.95 o 
   1  -7   4       25.75       44.08     17.49 o 
   2  -7   4       64.22       73.15     18.32 o 
   3  -7   4        2.53       -3.72     13.95 o 
  -7  -6   4       92.95       92.04     13.37 o 
  -6  -6   4       80.65       86.03     12.78 o 
  -5  -6   4        4.65        6.66      7.76 o 
  -4  -6   4       67.59       67.00     11.08 o 
  -3  -6   4      125.21      151.71     35.42 o 
  -2  -6   4       67.71       60.15     10.07 o 
  -1  -6   4      255.63      251.89     16.53 o 
   0  -6   4      116.06      119.66     16.90 o 
   2  -6   4       35.10       51.76     15.42 o 
   3  -6   4      119.58      145.60     20.21 o 
   4  -6   4      265.86      308.16     27.30 o 
   5  -6   4       32.54       35.51     14.48 o 
   6  -6   4       32.66       46.50     14.06 o 
  -9  -5   4       40.71       30.36     10.49 o 
  -8  -5   4       84.27       70.62     12.01 o 
  -7  -5   4       16.95       16.62     12.23 o 
  -6  -5   4      257.07      266.60     19.01 o 
  -5  -5   4      518.47      534.15     33.74 o 
  -4  -5   4      361.81      338.00     26.18 o 
  -3  -5   4       88.03       79.99     10.36 o 
  -2  -5   4      515.10      530.66     23.02 o 
  -1  -5   4      220.37      208.44     13.72 o 
   0  -5   4       33.28       20.62      6.76 o 
   1  -5   4      117.16       96.32     13.83 o 
   2  -5   4      348.41      416.88     29.01 o 
   3  -5   4      104.43      118.00     16.78 o 
   4  -5   4       94.90      101.46     15.95 o 
   5  -5   4       94.80      114.16     17.08 o 
   6  -5   4       77.12       75.87     14.71 o 
   7  -5   4       13.19       15.66     10.52 o 
   8  -5   4      104.94      121.43     16.96 o 
   9  -5   4       95.19      115.91     14.60 o 
 -10  -4   4      131.29      154.54     19.50 o 
  -9  -4   4       60.39       76.61     12.08 o 
  -8  -4   4       18.10       18.20      8.38 o 
  -7  -4   4       23.22       27.03      9.10 o 
  -6  -4   4      195.89      201.56     16.43 o 
  -5  -4   4       10.23        6.55      6.99 o 
  -4  -4   4      409.17      364.54     18.01 o 
  -3  -4   4      949.15      890.05     58.62 o 
  -2  -4   4       13.41       13.08      6.26 o 
  -1  -4   4      231.14      220.48     12.48 o 
   0  -4   4      946.51      959.30     22.94 o 
   1  -4   4      373.42      380.61     13.83 o 
   2  -4   4       45.39       37.01      6.49 o 
   3  -4   4      870.00      876.72     36.81 o 
   4  -4   4      324.10      334.27     23.87 o 
   5  -4   4      394.10      444.06     26.24 o 
   6  -4   4      338.65      362.05     24.76 o 
   7  -4   4      310.60      329.25     23.70 o 
   8  -4   4       57.76       61.51     12.70 o 
   9  -4   4       30.64       36.70     12.35 o 
  10  -4   4       55.72       58.07      8.75 o 
 -11  -3   4       43.46       56.69     10.39 o 
 -10  -3   4        6.77        7.76      7.25 o 
  -9  -3   4      323.51      309.73     18.37 o 
  -8  -3   4       81.63       71.36     10.68 o 
  -7  -3   4      100.87       99.23     10.84 o 
  -6  -3   4       59.56       52.74      8.93 o 
  -5  -3   4      579.03      562.02     32.65 o 
  -4  -3   4       26.95       31.41      4.22 o 
  -3  -3   4      516.02      527.93     14.17 o 
  -2  -3   4     1691.96     1643.42     25.56 o 
  -1  -3   4      823.50      811.44     19.72 o 
   0  -3   4      354.29      359.99     12.47 o 
   1  -3   4      364.48      349.54     11.17 o 
   2  -3   4     1531.68     1595.49     18.50 o 
   3  -3   4      218.83      267.88     27.89 o 
   4  -3   4      400.54      426.16     23.70 o 
   5  -3   4      499.17      503.75     25.41 o 
   6  -3   4      433.37      471.78     25.23 o 
   7  -3   4       21.00        9.57      7.98 o 
   8  -3   4       61.55       67.95     12.76 o 
   9  -3   4      103.61      108.55     15.42 o 
  10  -3   4       54.44       54.06      7.66 o 
  11  -3   4       10.30       19.08      9.18 o 
 -12  -2   4        7.03        8.33     12.35 o 
 -11  -2   4       41.82       39.83      8.32 o 
 -10  -2   4      126.02      150.16     26.86 o 
  -9  -2   4      234.54      260.61     27.89 o 
  -8  -2   4       26.40       20.70      7.52 o 
  -7  -2   4      296.08      317.14     11.79 o 
  -6  -2   4      449.09      459.80     12.87 o 
  -5  -2   4      363.57      342.24     11.86 o 
  -4  -2   4     3026.49     3164.22     99.11 o 
  -3  -2   4     1706.72     1742.35     48.57 o 
  -2  -2   4     2082.65     2139.05     30.10 o 
  -1  -2   4     1160.30     1191.25     20.75 o 
   0  -2   4     3872.00     4066.79     69.76 o 
   1  -2   4      498.52      561.00     17.94 o 
   2  -2   4      749.21      813.30     13.84 o 
   3  -2   4     3992.67     4817.45     71.91 o 
   4  -2   4     1200.68     1238.06     34.75 o 
   5  -2   4      210.04      225.78     16.07 o 
   6  -2   4      253.78      248.06     17.67 o 
   7  -2   4      772.02      804.16     32.26 o 
   8  -2   4      134.57      139.63     16.60 o 
   9  -2   4      129.38      130.51     11.29 o 
  10  -2   4       86.31      103.00     12.05 o 
  11  -2   4      125.05      155.82     20.45 o 
 -11  -1   4       81.81       82.55     15.42 o 
 -10  -1   4       24.42       17.79      6.12 o 
  -9  -1   4       39.38       43.56      6.13 o 
  -8  -1   4      673.99      655.58     27.26 o 
  -7  -1   4      545.27      548.22     22.11 o 
  -6  -1   4      246.49      234.90      9.10 o 
  -5  -1   4      900.75      873.65     15.38 o 
  -4  -1   4      112.89      107.53      5.61 o 
  -3  -1   4       88.10       86.96      4.70 o 
  -2  -1   4     2541.88     2598.11     48.60 o 
  -1  -1   4     3191.76     3192.74     28.93 o 
   0  -1   4     2245.25     2426.47     80.33 o 
   1  -1   4     4638.13     5230.05     37.96 o 
   2  -1   4     3139.55     3634.48     36.52 o 
   3  -1   4      536.20      543.42     10.30 o 
   4  -1   4      190.40      177.44      6.29 o 
   5  -1   4      362.15      372.21     19.15 o 
   6  -1   4      792.45      797.13     29.49 o 
   7  -1   4      119.24      133.25     14.71 o 
   8  -1   4      314.96      311.62     14.82 o 
   9  -1   4      105.99      117.43     11.42 o 
  10  -1   4       25.13       44.02     12.70 o 
  11  -1   4       48.57       39.06     13.18 o 
  12  -1   4       71.33       85.86     17.73 o 
 -12   0   4        0.06        2.25     12.59 o 
 -11   0   4       25.07       25.59     13.95 o 
 -10   0   4      199.82      212.05     14.59 o 
  -9   0   4       33.15       31.25      5.92 o 
  -8   0   4      307.45      295.04     11.17 o 
  -7   0   4     1451.02     1429.80     21.75 o 
  -6   0   4     1085.70     1103.39     17.98 o 
  -5   0   4      148.77      145.52      6.80 o 
  -4   0   4      719.12      674.51     12.19 o 
  -3   0   4     1768.78     1789.72     41.05 o 
  -2   0   4      789.64      672.55     34.51 o 
  -1   0   4     6827.28     7300.03     63.82 o 
   0   0   4       32.41       40.67      3.93 o 
   1   0   4     1239.08     1276.89     16.60 o 
   2   0   4     2656.70     2684.25     44.35 o 
   3   0   4      527.57      501.27     12.04 o 
   4   0   4     1209.96     1037.08     22.22 o 
   5   0   4        0.41        4.15      4.39 o 
   6   0   4      420.94      407.74     13.88 o 
   7   0   4      216.72      181.78     34.21 o 
   8   0   4        3.62        2.56      5.95 o 
   9   0   4       23.09       25.17     11.52 o 
  10   0   4      265.53      278.85     24.76 o 
  11   0   4       80.36       85.50     16.60 o 
  12   0   4        0.63       11.70     11.94 o 
 -12   1   4       84.44      107.19     21.51 o 
 -11   1   4       90.75      108.19     20.39 o 
 -10   1   4       24.69       29.01     12.70 o 
  -9   1   4       48.67       42.72     12.76 o 
  -8   1   4      592.46      585.59     25.39 o 
  -7   1   4      524.97      541.64     13.11 o 
  -6   1   4      222.93      221.35      8.31 o 
  -5   1   4      977.18      979.16     15.64 o 
  -4   1   4      151.82      149.37      8.19 o 
  -3   1   4       71.70       79.06      7.33 o 
  -2   1   4     2142.36     2324.38     36.93 o 
  -1   1   4     3103.23     3278.57     45.20 o 
   0   1   4     2281.93     2230.86     58.23 o 
   1   1   4     4708.75     4696.80     61.16 o 
   2   1   4     3355.13     3243.37    113.42 o 
   3   1   4      624.65      606.92     15.33 o 
   4   1   4      205.78      177.42      9.48 o 
   5   1   4      344.78      326.96     13.37 o 
   6   1   4      748.50      740.83     20.69 o 
   7   1   4      123.96      107.61     11.02 o 
   8   1   4      291.90      309.40     23.46 o 
   9   1   4       91.95       96.49     15.72 o 
  10   1   4       29.06       18.61     10.93 o 
  11   1   4       52.36       52.41     14.71 o 
  12   1   4       73.47       55.25     16.01 o 
 -12   2   4        6.01       -5.91     12.82 o 
 -11   2   4       38.35       35.75     15.95 o 
 -10   2   4      132.74      134.96     21.21 o 
  -9   2   4      257.48      259.41     25.59 o 
  -8   2   4       24.38       32.32     12.65 o 
  -7   2   4      291.06      298.62     13.68 o 
  -6   2   4      495.56      487.01     16.71 o 
  -5   2   4      357.81      349.74     23.05 o 
  -4   2   4     2743.48     2961.08     49.81 o 
  -3   2   4     1848.05     1816.79     37.64 o 
  -2   2   4     2168.61     2253.30     43.20 o 
  -1   2   4     1058.12     1027.52     30.73 o 
   0   2   4     3878.16     3945.18     35.60 o 
   1   2   4      378.55      388.00     32.80 o 
   2   2   4      768.82      790.22     17.97 o 
   3   2   4     3950.36     3883.75     44.91 o 
   4   2   4     1066.74     1035.69     27.39 o 
   5   2   4      227.62      213.60     12.13 o 
   6   2   4      287.71      288.11     14.78 o 
   7   2   4      735.16      756.15     24.51 o 
   8   2   4      110.01      120.41     11.86 o 
   9   2   4      145.10      119.54     18.14 o 
  10   2   4       75.84      101.46     17.43 o 
  11   2   4      136.36      136.50     20.92 o 
 -11   3   4       44.51       46.33     17.67 o 
 -10   3   4        6.25        6.15     13.77 o 
  -9   3   4      306.42      362.87     31.91 o 
  -8   3   4       59.74       84.38     17.20 o 
  -7   3   4      119.38      115.34     19.50 o 
  -6   3   4       70.33       67.60     10.99 o 
  -5   3   4      611.95      665.18     27.18 o 
  -4   3   4       11.07        7.68      7.86 o 
  -3   3   4      513.60      539.32     25.35 o 
  -2   3   4     1824.35     1839.31     47.69 o 
  -1   3   4      822.90      841.45     32.44 o 
   0   3   4      353.15      361.69     21.98 o 
   1   3   4      382.10      340.40     13.33 o 
   2   3   4     1512.80     1439.61     43.87 o 
   3   3   4      190.99      179.09     11.87 o 
   4   3   4      393.45      368.01     16.65 o 
   5   3   4      505.43      475.19     19.55 o 
   6   3   4      425.71      405.94     19.43 o 
   7   3   4       21.00       18.24      7.78 o 
   8   3   4       53.60       50.77      9.73 o 
   9   3   4      102.74       90.82     17.31 o 
  10   3   4       55.41       36.05     14.12 o 
  11   3   4       14.04        9.99     12.17 o 
  -5   4   4       11.52       10.40      9.93 o 
  -4   4   4      472.29      519.64     28.78 o 
  -3   4   4      943.08      947.52     38.47 o 
  -2   4   4        5.64        6.20      9.87 o 
  -1   4   4      268.27      230.75     20.92 o 
   0   4   4      951.85      922.58     40.24 o 
   1   4   4      363.99      363.52     26.41 o 
   2   4   4       39.16       45.09     13.06 o 
   3   4   4      852.13      828.16     26.06 o 
   4   4   4      284.19      272.87     18.55 o 
   5   4   4      373.35      357.68     21.57 o 
   6   4   4      333.40      326.09     19.49 o 
   7   4   4      349.29      368.95     20.83 o 
   8   4   4       65.24       60.94     10.95 o 
   9   4   4       26.49       23.29      9.34 o 
  10   4   4       56.75       58.03     16.96 o 
  -4   5   4      318.21      358.32     27.18 o 
  -3   5   4       91.72       90.70     16.60 o 
  -2   5   4      526.74      524.37     33.74 o 
  -1   5   4      248.33      272.82     25.65 o 
   0   5   4       31.03       24.23     12.53 o 
   1   5   4      114.87      105.95     17.79 o 
   2   5   4      336.46      333.21     29.90 o 
   3   5   4       95.85       75.34     16.72 o 
   4   5   4       97.30       96.38     18.44 o 
   5   5   4      107.79      109.93     13.01 o 
   6   5   4       82.90       79.33     12.17 o 
   7   5   4       12.28       12.32      8.74 o 
   8   5   4      107.38      114.87     14.68 o 
   9   5   4       87.37       76.68     12.44 o 
  -3   6   4      152.45      138.98     21.63 o 
  -2   6   4       76.74       51.41     16.37 o 
  -1   6   4      265.80      236.89     26.95 o 
   0   6   4       93.56       84.79     18.61 o 
   1   6   4      224.86      217.04     26.47 o 
   2   6   4       35.36       52.59     16.66 o 
   3   6   4      157.86      145.72     23.10 o 
   4   6   4      283.66      309.69     31.73 o 
   5   6   4       28.91       32.20     15.25 o 
   6   6   4       34.19       41.07     16.96 o 
   7   6   4       68.35       79.89     19.32 o 
  -2   7   4       25.68       29.13     15.60 o 
  -1   7   4       61.11       35.87     16.66 o 
   0   7   4       39.82       45.62     17.49 o 
   1   7   4       31.64       25.05     15.25 o 
   2   7   4       70.45       83.91     21.21 o 
   3   7   4        3.35        3.66     13.59 o 
   4   7   4        0.73        3.84     14.48 o 
  -4  -7   5        8.86        9.67      9.14 o 
  -3  -7   5       44.18       48.11     10.71 o 
  -2  -7   5       37.25       22.04     11.82 o 
  -1  -7   5       65.70       55.01     14.24 o 
   1  -7   5       47.21       65.00     19.26 o 
   2  -7   5       13.45        5.55     15.19 o 
   3  -7   5       24.41       26.89     15.60 o 
  -7  -6   5        9.72       10.25      8.88 o 
  -6  -6   5       14.37        6.07      8.16 o 
  -5  -6   5      139.43      156.64     15.52 o 
  -4  -6   5       24.95       25.58      8.74 o 
  -3  -6   5       11.03        7.94      7.79 o 
  -2  -6   5      151.46      146.48     13.37 o 
  -1  -6   5      118.40      104.24     15.19 o 
   0  -6   5       68.42       76.64     13.95 o 
   1  -6   5       47.33       40.95     15.48 o 
   2  -6   5      221.02      261.83     27.60 o 
   3  -6   5       30.42       21.63     14.42 o 
   4  -6   5       22.52       33.33     15.01 o 
   5  -6   5       82.97       74.99     17.90 o 
   6  -6   5       69.65       78.35     15.72 o 
   7  -6   5        9.62       13.95     12.76 o 
  -9  -5   5        8.65       12.62      9.64 o 
  -8  -5   5       68.40       73.96     14.30 o 
  -7  -5   5       52.56       79.96     11.96 o 
  -6  -5   5      146.45      143.97     24.76 o 
  -5  -5   5       31.09       26.89     10.31 o 
  -4  -5   5       69.87       74.41     10.68 o 
  -3  -5   5      423.08      415.63     20.05 o 
  -2  -5   5       43.33       40.84      8.31 o 
  -1  -5   5      240.34      230.53     14.08 o 
   0  -5   5      195.51      185.06     15.13 o 
   1  -5   5      286.48      283.99     20.03 o 
   2  -5   5      123.19      134.96     19.44 o 
   3  -5   5      354.64      402.11     29.84 o 
   4  -5   5      623.31      730.00     38.29 o 
   5  -5   5       43.01       41.78     14.77 o 
   6  -5   5       21.44       29.25     12.41 o 
   7  -5   5      106.85      114.52     17.08 o 
   8  -5   5       57.03       57.91     14.48 o 
 -10  -4   5        6.95       12.74      9.26 o 
  -9  -4   5      142.36      142.63     14.02 o 
  -8  -4   5      133.49      156.82     14.85 o 
  -7  -4   5       40.43       30.84      9.05 o 
  -6  -4   5      159.99      163.53     14.09 o 
  -5  -4   5      507.89      512.90     23.43 o 
  -4  -4   5      460.81      455.22     43.28 o 
  -3  -4   5      241.81      230.01     22.54 o 
  -2  -4   5      647.79      663.32     31.20 o 
  -1  -4   5      344.59      337.67     15.05 o 
   0  -4   5       33.95       36.98      6.42 o 
   1  -4   5      651.92      675.32     17.32 o 
   2  -4   5      606.79      616.47     24.67 o 
   3  -4   5      253.40      299.94     23.34 o 
   4  -4   5       20.19       31.61     12.17 o 
   5  -4   5      175.91      202.09     19.97 o 
   6  -4   5       91.02      100.39     15.72 o 
   7  -4   5        4.37        1.06      9.75 o 
   8  -4   5       17.24       20.03      9.69 o 
   9  -4   5       74.55       74.28     14.77 o 
  10  -4   5        9.28       15.93      7.39 o 
 -11  -3   5       66.53       68.39     11.03 o 
 -10  -3   5      183.24      204.02     16.22 o 
  -9  -3   5       85.06       87.72     15.48 o 
  -8  -3   5       65.75       63.81     10.00 o 
  -7  -3   5      166.79      156.87     13.19 o 
  -6  -3   5      479.83      505.59     82.70 o 
  -5  -3   5       36.79       35.98      7.52 o 
  -4  -3   5      694.81      650.60     30.49 o 
  -3  -3   5     1268.50     1310.59     28.37 o 
  -2  -3   5     1150.72     1147.04     19.40 o 
  -1  -3   5      255.58      240.44     11.36 o 
   0  -3   5     1701.80     1737.24     61.75 o 
   1  -3   5      997.54     1048.08     25.66 o 
   2  -3   5      171.85      193.14      7.09 o 
   3  -3   5      720.70      829.86     20.42 o 
   4  -3   5      722.85      834.65     33.92 o 
   5  -3   5       61.59       59.62     11.29 o 
   6  -3   5      122.27      111.62     14.71 o 
   7  -3   5      301.61      293.44     21.69 o 
   8  -3   5       30.64       37.46     11.64 o 
   9  -3   5       11.41        4.55      9.69 o 
  10  -3   5       65.85       62.47     11.19 o 
  11  -3   5       27.33       30.28     10.26 o 
 -11  -2   5       82.27       91.92     11.01 o 
 -10  -2   5       17.20       18.74      9.16 o 
  -9  -2   5      158.65      164.12     12.23 o 
  -8  -2   5      110.87      113.74     12.73 o 
  -7  -2   5      192.58      188.09     19.41 o 
  -6  -2   5      191.73      186.99     12.30 o 
  -5  -2   5      835.73      810.08     16.71 o 
  -4  -2   5      671.50      634.14     19.00 o 
  -3  -2   5     1437.80     1588.87     45.65 o 
  -2  -2   5      905.39      796.41     47.27 o 
  -1  -2   5     3411.49     3477.98     36.41 o 
   0  -2   5       26.01       25.60      4.40 o 
   1  -2   5       33.32       43.02      3.88 o 
   2  -2   5     4120.56     4740.62     39.98 o 
   3  -2   5     2830.21     3402.69     83.23 o 
   4  -2   5     1245.38     1282.62     62.72 o 
   5  -2   5      470.77      472.72     23.87 o 
   6  -2   5      356.47      357.50     21.39 o 
   7  -2   5       48.32       49.28     10.52 o 
   8  -2   5      228.18      225.02     19.68 o 
   9  -2   5      137.62      170.30     18.44 o 
  10  -2   5       67.88       80.18     11.23 o 
  11  -2   5       84.70       87.69     17.08 o 
 -11  -1   5       16.74        3.13     14.12 o 
 -10  -1   5      401.31      443.56     18.68 o 
  -9  -1   5       87.68       94.84      8.25 o 
  -8  -1   5       70.17       65.86      8.61 o 
  -7  -1   5     1133.69     1169.03     21.07 o 
  -6  -1   5      786.01      753.72     15.98 o 
  -5  -1   5      269.16      270.11     10.04 o 
  -4  -1   5     1054.62     1049.08     15.55 o 
  -3  -1   5     1810.69     1729.11     51.44 o 
  -2  -1   5      328.47      326.77     27.54 o 
  -1  -1   5      243.98      241.66     14.95 o 
   0  -1   5     1007.03      991.25     34.63 o 
   1  -1   5     1437.69     1570.22     78.65 o 
   2  -1   5     1237.53     1446.96     19.44 o 
   3  -1   5      287.23      252.24     14.95 o 
   4  -1   5      121.56      113.11      6.07 o 
   5  -1   5      135.89      138.09     11.82 o 
   6  -1   5      410.61      416.11     22.04 o 
   7  -1   5      690.81      653.54     30.20 o 
   8  -1   5      142.18      152.75     17.31 o 
   9  -1   5      173.41      186.02     19.20 o 
  10  -1   5       38.99       38.65     13.00 o 
  11  -1   5       93.33       95.61     17.20 o 
  12  -1   5        5.46        6.32     10.81 o 
 -11   0   5      130.36      160.43     21.63 o 
 -10   0   5       43.08       33.49      9.07 o 
  -9   0   5       13.93        9.85      5.32 o 
  -8   0   5      405.34      397.03     18.83 o 
  -7   0   5      248.98      247.46     10.04 o 
  -6   0   5      491.82      481.96     12.39 o 
  -5   0   5     1357.86     1206.08     17.98 o 
  -4   0   5      503.54      444.91     10.37 o 
  -3   0   5      393.06      364.75     10.78 o 
  -2   0   5     1146.07     1096.06     53.03 o 
  -1   0   5       13.40        7.80      4.85 o 
   0   0   5     2871.00     2965.57     56.49 o 
   1   0   5      158.11      137.82      6.47 o 
   2   0   5       23.04       13.84      3.99 o 
   3   0   5       16.98       23.02      4.31 o 
   4   0   5        0.66        4.52      3.61 o 
   5   0   5     1481.91     1466.74     32.50 o 
   6   0   5     1664.65     1651.25     35.01 o 
   7   0   5      256.70      245.70     19.50 o 
   8   0   5      134.02      154.70     17.73 o 
   9   0   5      207.49      210.72     20.50 o 
  10   0   5        5.62       10.87     10.40 o 
  11   0   5       44.37       57.49     15.19 o 
  12   0   5       83.19      122.20     20.39 o 
 -12   1   5       13.93       10.58     14.06 o 
 -11   1   5       26.54       35.28     16.37 o 
 -10   1   5      434.83      465.57     33.56 o 
  -9   1   5      100.30      104.44     10.84 o 
  -8   1   5       62.32       50.52      5.91 o 
  -7   1   5     1108.06     1101.94     23.92 o 
  -6   1   5      820.43      821.83     15.88 o 
  -5   1   5      260.16      271.46     11.36 o 
  -4   1   5     1165.08     1255.79     29.19 o 
  -3   1   5     1880.12     1875.18     34.75 o 
  -2   1   5      380.56      401.28     16.43 o 
  -1   1   5      200.72      200.14      7.53 o 
   0   1   5     1077.82     1043.46     14.45 o 
   1   1   5     1205.75     1285.97     26.80 o 
   2   1   5     1273.21     1213.13     20.04 o 
   3   1   5      288.86      244.54     10.25 o 
   4   1   5      149.57      123.71      8.54 o 
   5   1   5      125.22      120.08      8.92 o 
   6   1   5      422.51      402.06     15.84 o 
   7   1   5      690.05      621.74     20.29 o 
   8   1   5      109.70      102.76     15.95 o 
   9   1   5      158.79      156.59     18.97 o 
  10   1   5       36.17       39.95     13.24 o 
  11   1   5      105.88       93.01     17.08 o 
  12   1   5        5.62       10.10     11.46 o 
 -11   2   5       71.16       88.87     19.74 o 
 -10   2   5       17.07        3.96     13.47 o 
  -9   2   5      135.94      140.10     19.91 o 
  -8   2   5      111.01      123.68     19.26 o 
  -7   2   5      212.25      213.59     15.57 o 
  -6   2   5      217.28      207.78     12.02 o 
  -5   2   5      707.67      664.18     24.94 o 
  -4   2   5      580.74      522.06     21.69 o 
  -3   2   5     1386.33     1460.66     36.28 o 
  -2   2   5      829.48      788.09     27.18 o 
  -1   2   5     3507.65     3321.77     57.61 o 
   0   2   5       20.41       21.06      3.90 o 
   1   2   5       73.93       76.60     14.03 o 
   2   2   5     4148.98     3837.81    125.98 o 
   3   2   5     2851.16     2774.42     37.35 o 
   4   2   5     1192.51     1159.32     31.38 o 
   5   2   5      504.64      474.30     17.79 o 
   6   2   5      333.37      306.35     15.13 o 
   7   2   5       50.22       37.55      9.28 o 
   8   2   5      240.72      221.66     14.41 o 
   9   2   5      146.14      151.45     19.56 o 
  10   2   5       60.22       44.32     13.71 o 
  11   2   5       92.86      114.10     19.26 o 
 -11   3   5       70.90       86.80     20.62 o 
 -10   3   5      193.53      160.43     24.58 o 
  -9   3   5       87.57       77.53     18.91 o 
  -8   3   5       62.84       55.84     16.07 o 
  -6   3   5      521.14      527.15     25.65 o 
  -5   3   5       34.78       26.59      9.40 o 
  -4   3   5      678.12      704.48     29.31 o 
  -3   3   5     1239.80     1211.71     39.47 o 
  -2   3   5     1124.92     1116.63     38.23 o 
  -1   3   5      267.40      285.23     21.21 o 
   0   3   5     1579.30     1520.87     46.21 o 
   1   3   5      992.77      939.47     21.31 o 
   2   3   5      167.64      157.53     10.69 o 
   3   3   5      688.35      684.11     38.73 o 
   4   3   5      727.26      657.61     28.36 o 
   5   3   5       65.45       70.90     10.87 o 
   6   3   5      140.93      116.45     11.69 o 
   7   3   5      323.30      347.85     18.80 o 
   8   3   5       31.95       31.54      8.50 o 
   9   3   5       11.43       11.44      8.47 o 
  10   3   5       69.46       57.73     16.07 o 
  11   3   5       27.45       21.39     13.47 o 
  -5   4   5      520.63      534.47     29.66 o 
  -4   4   5      423.38      451.16     28.90 o 
  -3   4   5      245.67      226.08     20.98 o 
  -2   4   5      678.41      685.39     34.57 o 
  -1   4   5      328.22      324.52     24.58 o 
   0   4   5       27.96       27.30     11.88 o 
   1   4   5      585.24      597.94     34.45 o 
   2   4   5      615.54      577.96     20.91 o 
   3   4   5      276.36      243.38     14.86 o 
   4   4   5       12.59       11.60      7.13 o 
   5   4   5      122.49      118.59     12.26 o 
   6   4   5      123.04      129.75     13.11 o 
   7   4   5        3.95       12.85      8.74 o 
   8   4   5       17.07       15.45      9.17 o 
   9   4   5       66.08       78.74     12.79 o 
  10   4   5        8.93        4.55     13.06 o 
  -4   5   5       77.07       65.06     14.65 o 
  -3   5   5      387.64      396.73     29.66 o 
  -2   5   5       35.86       23.46     11.58 o 
  -1   5   5      256.02      246.05     25.17 o 
   0   5   5      190.14      187.97     22.40 o 
   1   5   5      323.81      322.81     29.37 o 
   2   5   5      122.03      129.82     20.09 o 
   3   5   5      364.84      351.00     31.20 o 
   4   5   5      552.64      502.74     25.50 o 
   5   5   5       48.92       39.28      9.81 o 
   6   5   5       12.12       17.00      8.80 o 
   7   5   5      106.86      115.14     14.24 o 
   8   5   5       56.62       59.01     11.68 o 
  -3   6   5        9.37       13.00     12.53 o 
  -2   6   5      179.36      168.64     24.17 o 
  -1   6   5      112.03      122.08     20.92 o 
   0   6   5       69.85       70.08     18.02 o 
   1   6   5       34.87       66.36     17.20 o 
   2   6   5      257.25      247.65     28.07 o 
   3   6   5       41.92       37.88     15.78 o 
   4   6   5       24.74       34.04     15.25 o 
   5   6   5       99.62       75.87     19.50 o 
   6   6   5       66.86       71.26     18.91 o 
   7   6   5        9.11        4.54     10.67 o 
  -2   7   5       45.53       60.45     19.03 o 
  -1   7   5       57.86       56.08     18.08 o 
   0   7   5      152.21      158.42     25.11 o 
   1   7   5       47.62       56.79     18.08 o 
   2   7   5       13.97       12.53     15.84 o 
   3   7   5       25.66       26.71     16.25 o 
  -3  -7   6        4.12       -5.08     10.10 o 
  -2  -7   6        2.92       -4.73      9.99 o 
   1  -7   6       88.60      127.04     23.75 o 
   2  -7   6       56.67       85.80     21.15 o 
   3  -7   6        0.13       -8.98     14.00 o 
  -7  -6   6       61.23       63.67     22.13 o 
  -6  -6   6       50.15       45.13     10.61 o 
  -5  -6   6        3.00        4.93      7.70 o 
  -4  -6   6       82.09       90.79     11.86 o 
  -3  -6   6      153.91      160.86     16.55 o 
  -2  -6   6       23.87       33.48      8.49 o 
  -1  -6   6       34.10       29.25     10.75 o 
   0  -6   6       89.87       92.65     14.77 o 
   1  -6   6       76.91       92.95     19.44 o 
   2  -6   6       19.40       33.92     16.72 o 
   3  -6   6      173.91      203.21     24.76 o 
   4  -6   6       40.80       57.67     16.60 o 
   5  -6   6       28.26       33.92     15.78 o 
   6  -6   6        9.78       15.01     12.59 o 
  -8  -5   6       77.30       80.38     12.01 o 
  -7  -5   6       54.13       48.43     10.08 o 
  -6  -5   6       65.66       61.72     10.91 o 
  -5  -5   6      318.24      342.79     19.66 o 
  -4  -5   6      279.72      290.04     17.35 o 
  -3  -5   6       66.29       55.70      9.47 o 
  -2  -5   6      209.99      203.96     13.73 o 
  -1  -5   6      121.29      123.13     10.57 o 
   0  -5   6        6.26        2.01      5.18 o 
   1  -5   6       64.64       72.40      9.82 o 
   2  -5   6      762.05      882.22     44.67 o 
   3  -5   6      372.18      378.12     29.84 o 
   4  -5   6       85.36       92.48     18.14 o 
   5  -5   6      183.60      192.81     22.93 o 
   6  -5   6      125.07      107.90     17.25 o 
   7  -5   6       17.95       14.95     11.70 o 
   8  -5   6       44.03       67.19     15.25 o 
 -10  -4   6       88.68       98.85     12.91 o 
  -9  -4   6       25.75       30.19     10.12 o 
  -8  -4   6       44.88       37.99      9.99 o 
  -7  -4   6      187.11      162.98     14.62 o 
  -6  -4   6      131.99      151.67     23.64 o 
  -5  -4   6        5.91       11.95      7.95 o 
  -4  -4   6      289.56      265.88     16.01 o 
  -3  -4   6      209.39      207.45     13.50 o 
  -2  -4   6      113.22      114.48      9.93 o 
  -1  -4   6      218.90      215.28     12.24 o 
   0  -4   6      596.38      563.52     17.40 o 
   1  -4   6      283.93      297.34     10.85 o 
   2  -4   6      164.99      157.94     10.68 o 
   3  -4   6      253.52      301.18     24.52 o 
   4  -4   6      625.71      686.75     36.05 o 
   5  -4   6       65.94       36.22     12.00 o 
   6  -4   6       90.38      131.71     17.49 o 
   7  -4   6      317.16      327.18     25.23 o 
   8  -4   6       51.87       42.37     12.00 o 
   9  -4   6       56.84       64.05     14.89 o 
 -11  -3   6       68.19       66.53     10.99 o 
 -10  -3   6       16.45       13.65      6.94 o 
  -9  -3   6      196.31      228.92     35.72 o 
  -8  -3   6      200.60      227.32     18.41 o 
  -7  -3   6       85.28       76.28     10.31 o 
  -6  -3   6       26.95       28.90      7.68 o 
  -5  -3   6     1104.57     1126.89     29.13 o 
  -4  -3   6      154.25      138.80     10.69 o 
  -3  -3   6       52.82       50.60      7.40 o 
  -2  -3   6     2499.63     2494.43     68.93 o 
  -1  -3   6      805.74      783.70     19.32 o 
   0  -3   6      361.67      389.66     17.90 o 
   1  -3   6      514.22      548.33     12.65 o 
   2  -3   6      894.98      987.83     26.24 o 
   3  -3   6      234.01      261.87     14.39 o 
   4  -3   6      185.27      205.69     18.91 o 
   5  -3   6      214.90      221.23     19.38 o 
   6  -3   6       10.24        7.21      8.33 o 
   7  -3   6      158.50      158.30     17.49 o 
   8  -3   6       10.85        7.62      9.63 o 
   9  -3   6      129.16      128.23     16.96 o 
  10  -3   6       21.38       15.07     11.46 o 
 -11  -2   6       85.24       93.00     11.86 o 
 -10  -2   6      239.66      249.61     15.69 o 
  -9  -2   6       20.97       22.25      6.90 o 
  -8  -2   6      160.90      169.42     12.11 o 
  -7  -2   6      279.06      281.30     14.50 o 
  -6  -2   6      586.13      597.37     19.73 o 
  -5  -2   6      311.89      308.71     20.15 o 
  -4  -2   6        4.94        2.61      4.86 o 
  -3  -2   6     1634.19     1591.60    106.75 o 
  -2  -2   6     1366.54     1371.75     24.24 o 
  -1  -2   6     1201.88     1219.19     21.00 o 
   0  -2   6     1221.83     1286.19     20.46 o 
   1  -2   6     1639.29     1807.69     33.09 o 
   2  -2   6     3179.47     3843.42     53.60 o 
   3  -2   6     1208.53     1560.98     72.47 o 
   4  -2   6      183.88      182.35     15.90 o 
   5  -2   6        7.56        8.63      8.27 o 
   6  -2   6      123.68       92.59     13.24 o 
   7  -2   6      290.42      305.32     22.04 o 
   8  -2   6       57.09       54.07     12.29 o 
   9  -2   6        4.35        9.04     10.34 o 
  10  -2   6      119.06      123.38     18.14 o 
  11  -2   6       80.69      106.66     18.26 o 
 -11  -1   6      100.54      116.46     11.44 o 
 -10  -1   6       21.77       12.27      9.16 o 
  -9  -1   6       32.88       32.04      7.90 o 
  -8  -1   6       77.92       78.67      9.13 o 
  -7  -1   6      255.49      271.38     17.04 o 
  -6  -1   6      267.25      271.00      9.98 o 
  -5  -1   6      140.20      132.48      8.41 o 
  -4  -1   6      516.81      465.43     14.60 o 
  -3  -1   6     1059.07     1108.01     39.38 o 
  -2  -1   6     1042.87     1062.26     58.12 o 
  -1  -1   6      886.20      821.61     63.11 o 
   0  -1   6        6.55        0.11      4.01 o 
   1  -1   6     1521.37     1611.94     37.64 o 
   2  -1   6     4655.76     5262.38     79.92 o 
   3  -1   6       10.65        6.49      6.32 o 
   4  -1   6      277.39      370.66     79.39 o 
   5  -1   6      949.11      920.39     31.38 o 
   6  -1   6      516.04      471.36     24.82 o 
   7  -1   6      318.69      342.90     22.75 o 
   8  -1   6      499.67      544.46     29.31 o 
   9  -1   6      203.34      183.95     19.91 o 
  10  -1   6       27.10       68.78     14.48 o 
  11  -1   6       43.51       66.12     15.54 o 
 -10   0   6      257.10      277.59     12.46 o 
  -9   0   6      405.13      434.79     14.49 o 
  -8   0   6       20.91       20.71      5.57 o 
  -7   0   6      893.63      900.38     18.13 o 
  -6   0   6      490.01      516.13     13.19 o 
  -5   0   6       22.55       21.69      4.21 o 
  -4   0   6      324.06      300.03     11.14 o 
  -3   0   6     2420.65     2467.27     81.04 o 
  -2   0   6       81.13       85.21      8.10 o 
  -1   0   6        0.89        0.24      4.67 o 
   0   0   6      943.21      893.99     20.68 o 
   1   0   6      192.98      181.35      7.90 o 
   2   0   6      120.83      124.54      6.95 o 
   3   0   6      215.88      189.39      8.92 o 
   4   0   6      898.16      795.54     17.95 o 
   5   0   6        0.46        5.56      4.73 o 
   6   0   6     1017.24     1018.89     42.52 o 
   7   0   6      451.86      414.52     25.00 o 
   8   0   6       20.89       21.75     10.81 o 
   9   0   6       53.60       47.51     13.06 o 
  10   0   6       60.56       74.16     14.95 o 
  11   0   6       78.51       78.53     16.19 o 
 -12   1   6       31.23       43.73     17.02 o 
 -11   1   6      115.69      131.59     22.10 o 
 -10   1   6       21.64       38.82     15.36 o 
  -9   1   6       34.11       35.55      6.03 o 
  -8   1   6       51.53       49.92      5.83 o 
  -7   1   6      229.07      212.46      9.72 o 
  -6   1   6      267.38      252.32     26.47 o 
  -5   1   6      120.40       95.37      9.93 o 
  -4   1   6      509.22      496.54     19.85 o 
  -3   1   6     1023.57     1111.08     28.42 o 
  -2   1   6     1077.61     1048.91     28.25 o 
  -1   1   6      890.72      879.59     13.22 o 
   0   1   6        2.89       14.49      4.87 o 
   1   1   6     1664.14     1562.77     75.19 o 
   2   1   6     4430.80     4349.37     41.73 o 
   3   1   6       18.29       14.72      4.88 o 
   4   1   6      290.93      258.25     12.23 o 
   5   1   6      950.10      830.25     21.62 o 
   6   1   6      517.20      473.52     17.70 o 
   7   1   6      320.09      288.54     14.97 o 
   8   1   6      472.13      455.35     28.13 o 
   9   1   6      164.09      200.20     21.15 o 
  10   1   6       31.75       25.11     11.88 o 
  11   1   6       45.66       34.04     13.30 o 
 -11   2   6       96.54      130.12     22.57 o 
 -10   2   6      206.76      201.68     25.47 o 
  -9   2   6       10.39       18.38     13.59 o 
  -8   2   6      146.76      131.07     11.06 o 
  -7   2   6      274.56      317.37     19.09 o 
  -6   2   6      588.86      615.78     25.47 o 
  -5   2   6      298.06      295.16     17.90 o 
  -4   2   6       23.37       25.05      8.15 o 
  -3   2   6     1392.29     1532.69     39.24 o 
  -2   2   6     1436.72     1265.42     35.45 o 
  -1   2   6     1181.95     1160.65     34.80 o 
   0   2   6     1227.52     1206.68     17.96 o 
   1   2   6     1434.50     1427.97     22.50 o 
   2   2   6     3214.11     3483.42     89.94 o 
   3   2   6     1381.71     1370.28     26.71 o 
   4   2   6      264.02      249.96     16.93 o 
   5   2   6        4.90        1.60      6.01 o 
   6   2   6      130.69      115.03     17.20 o 
   7   2   6      267.53      259.15     15.19 o 
   8   2   6       57.96       46.26      8.96 o 
   9   2   6        4.64       14.24     10.40 o 
  10   2   6      135.38      125.15     19.32 o 
  11   2   6       88.20       97.62     18.61 o 
  -7   3   6       82.19       82.55     12.35 o 
  -6   3   6       14.99       12.53      7.98 o 
  -5   3   6     1100.97     1075.27     37.46 o 
  -4   3   6      162.38      144.77     15.54 o 
  -3   3   6       45.39       58.68     11.52 o 
  -2   3   6     2508.17     2542.90     58.56 o 
  -1   3   6      822.55      810.01     34.10 o 
   0   3   6      360.38      352.36     24.58 o 
   1   3   6      495.30      441.79     20.50 o 
   2   3   6      854.40      845.20     22.13 o 
   3   3   6      245.99      232.87     13.24 o 
   4   3   6      178.31      162.62     12.22 o 
   5   3   6      195.55      178.83     12.96 o 
   6   3   6       18.10       16.04      7.64 o 
   7   3   6      159.33      145.04     13.38 o 
   8   3   6        9.07       14.23      7.96 o 
   9   3   6      123.62      128.51     13.43 o 
  10   3   6       20.18       27.36     13.53 o 
  -6   4   6      158.23      188.08     19.50 o 
  -5   4   6        7.94       18.79     11.05 o 
  -4   4   6      262.11      254.09     22.45 o 
  -3   4   6      195.75      176.74     20.27 o 
  -2   4   6       88.61       71.50     14.36 o 
  -1   4   6      253.32      265.85     23.81 o 
   0   4   6      563.47      522.89     31.85 o 
   1   4   6      285.60      242.86     22.99 o 
   2   4   6      159.57      146.42     11.64 o 
   3   4   6      263.50      250.06     15.01 o 
   4   4   6      570.58      541.03     29.13 o 
   5   4   6       63.05       56.88     10.39 o 
   6   4   6      109.36      104.34     12.76 o 
   7   4   6      342.14      306.27     40.09 o 
   8   4   6       52.87       52.97     11.03 o 
   9   4   6       51.29       47.79     15.30 o 
  -5   5   6      323.17      355.78     29.13 o 
  -4   5   6      287.01      292.20     26.77 o 
  -3   5   6       72.91       49.70     14.89 o 
  -2   5   6      216.39      197.54     23.05 o 
  -1   5   6      122.64       97.14     17.79 o 
   0   5   6        6.90       -8.10     10.46 o 
   1   5   6       40.36       31.97     13.47 o 
   2   5   6      880.60      840.56     46.86 o 
   3   5   6      344.44      276.96     28.66 o 
   4   5   6       90.94       71.85     11.37 o 
   5   5   6      169.91      143.82     14.15 o 
   6   5   6      132.82      136.85     14.75 o 
   7   5   6       17.60        5.29      8.96 o 
   8   5   6       47.06       48.70     11.53 o 
  -3   6   6      166.84      164.98     23.93 o 
  -2   6   6       31.83       13.47     13.47 o 
  -1   6   6       29.50       16.19     14.00 o 
   0   6   6       73.91       75.22     18.85 o 
   1   6   6       70.49      121.19     21.75 o 
   2   6   6       17.95       20.15     13.53 o 
   3   6   6      168.67      140.87     23.10 o 
   4   6   6       33.54       30.08     15.90 o 
   5   6   6       27.08       25.53     14.89 o 
   6   6   6        6.13       -4.37     13.71 o 
  -2   7   6        9.15       13.12     15.72 o 
  -1   7   6       54.09       44.55     17.90 o 
   0   7   6       21.48        6.80     14.83 o 
   1   7   6       98.57      108.31     22.93 o 
   2   7   6       51.70       52.71     18.55 o 
  -2  -7   7       52.34       52.89     14.89 o 
   0  -7   7      221.69      307.21     33.39 o 
   1  -7   7       37.05       49.28     19.26 o 
   2  -7   7       15.88       16.60     16.43 o 
  -6  -6   7        2.52        4.68      7.50 o 
  -5  -6   7       39.77       71.01     15.36 o 
  -4  -6   7       48.44       41.85      9.81 o 
  -3  -6   7       22.94       11.22      7.58 o 
  -2  -6   7      105.23      103.32     11.64 o 
  -1  -6   7      152.62      171.30     19.09 o 
   1  -6   7        5.01        3.72     13.59 o 
   2  -6   7       81.34      101.81     20.56 o 
   3  -6   7       32.24       22.63     14.54 o 
   4  -6   7       92.14       92.36     20.15 o 
   5  -6   7       94.80      125.15     22.28 o 
   6  -6   7       63.25       66.71     17.31 o 
  -8  -5   7       15.78       12.54      8.92 o 
  -7  -5   7      129.63      131.67     13.85 o 
  -6  -5   7       45.26       50.05     13.30 o 
  -5  -5   7       60.70       37.17      9.51 o 
  -4  -5   7       80.28       96.55     11.61 o 
  -3  -5   7      225.81      211.83     14.60 o 
  -2  -5   7       70.08       73.56      9.34 o 
  -1  -5   7       37.81       42.13      7.46 o 
   0  -5   7      168.83      157.59     15.60 o 
   1  -5   7      173.16      183.24     23.70 o 
   2  -5   7       41.16       35.75     15.07 o 
   3  -5   7       52.04       60.98     15.84 o 
   4  -5   7      168.62      208.53     23.99 o 
   5  -5   7       19.33       16.78     13.53 o 
   6  -5   7       28.76       27.89     12.59 o 
   7  -5   7       94.11      103.64     18.02 o 
   8  -5   7       19.24       28.42     12.88 o 
  -9  -4   7       60.05       63.43     10.98 o 
  -8  -4   7      210.59      219.78     33.62 o 
  -7  -4   7       64.19       65.02     12.11 o 
  -6  -4   7      182.97      195.78     14.65 o 
  -5  -4   7      870.84      859.31     49.37 o 
  -4  -4   7      694.13      627.90     32.29 o 
  -3  -4   7       41.57       38.93      7.04 o 
  -2  -4   7      416.75      361.18     16.93 o 
  -1  -4   7      601.16      561.58     18.34 o 
   0  -4   7      245.33      261.36     12.64 o 
   1  -4   7      227.49      244.56     13.56 o 
   2  -4   7      769.53      881.33     42.25 o 
   3  -4   7       98.50      106.72     17.96 o 
   4  -4   7       55.27       81.60     15.66 o 
   5  -4   7       91.40       89.05     15.66 o 
   6  -4   7       43.84       72.03     14.42 o 
   7  -4   7       48.49       39.71     12.82 o 
   8  -4   7       58.75       80.42     15.13 o 
   9  -4   7       14.86       31.50     12.47 o 
 -10  -3   7      102.11      117.50     15.22 o 
  -9  -3   7       51.12       48.74      9.37 o 
  -8  -3   7        4.29        7.12      7.54 o 
  -7  -3   7       36.46       44.08      8.28 o 
  -6  -3   7      462.62      495.12     20.76 o 
  -5  -3   7      174.78      169.28     25.35 o 
  -4  -3   7      185.14      167.32     11.88 o 
  -3  -3   7      991.54      980.98    105.62 o 
  -2  -3   7      179.33      201.59     16.96 o 
  -1  -3   7       74.40       76.72      7.26 o 
   0  -3   7      265.52      249.03     10.37 o 
   1  -3   7      922.62     1015.77     21.16 o 
   2  -3   7      132.22      144.99      9.04 o 
   3  -3   7      591.78      699.39     34.21 o 
   4  -3   7      244.71      319.21     23.87 o 
   5  -3   7       85.11       90.53     14.83 o 
   6  -3   7       56.41       67.36     13.41 o 
   7  -3   7      139.49      128.99     16.72 o 
   8  -3   7       73.17       66.24     14.12 o 
   9  -3   7        2.97       20.98     11.11 o 
  10  -3   7       82.15       99.63     17.43 o 
 -11  -2   7      103.75      131.87     13.39 o 
 -10  -2   7       66.63       72.86     10.34 o 
  -9  -2   7      225.73      254.20     15.77 o 
  -8  -2   7       64.03       61.52      9.00 o 
  -7  -2   7      147.44      135.96     11.55 o 
  -6  -2   7      465.97      457.88     30.25 o 
  -5  -2   7      539.94      531.35     20.36 o 
  -4  -2   7      382.69      372.18     14.65 o 
  -3  -2   7      262.25      252.55     22.40 o 
  -2  -2   7     1767.78     1745.04     68.78 o 
  -1  -2   7      669.38      691.05     42.99 o 
   0  -2   7       86.18       89.47      6.83 o 
   1  -2   7      257.92      242.69     10.27 o 
   2  -2   7     1748.70     1900.30     26.70 o 
   3  -2   7      382.18      434.02     12.84 o 
   4  -2   7      266.53      268.27     19.85 o 
   5  -2   7      421.47      471.96     25.41 o 
   6  -2   7      143.03      133.60     15.42 o 
   7  -2   7       17.48        6.03      8.33 o 
   8  -2   7       32.97       35.57     10.93 o 
   9  -2   7      139.46      128.58     18.14 o 
  10  -2   7       45.91       29.07     12.47 o 
  11  -2   7       20.66       23.81     12.00 o 
 -11  -1   7       17.17       13.67      7.62 o 
 -10  -1   7      108.32      112.06     11.09 o 
  -9  -1   7      170.34      145.53     12.12 o 
  -8  -1   7      193.04      202.81     12.70 o 
  -7  -1   7     1045.87     1027.77     25.26 o 
  -6  -1   7      754.25      705.49     15.76 o 
  -5  -1   7       23.85       21.63      7.45 o 
  -4  -1   7      185.42      172.90     10.16 o 
  -3  -1   7      907.78      946.71     20.20 o 
  -2  -1   7      463.28      458.33     13.40 o 
  -1  -1   7      394.70      419.69     12.39 o 
   0  -1   7     1172.54     1172.35     20.45 o 
   1  -1   7     2351.86     2647.15     31.63 o 
   2  -1   7      778.00      920.45     18.55 o 
   3  -1   7     1179.10     1314.62     48.90 o 
   4  -1   7     1036.41     1088.86     50.08 o 
   5  -1   7      408.75      410.03     21.98 o 
   6  -1   7      196.86      237.43     18.73 o 
   8  -1   7      203.13      167.88     18.55 o 
   9  -1   7       40.56       37.64     11.88 o 
  10  -1   7      101.21      102.82     17.02 o 
  11  -1   7       29.88       43.61     13.65 o 
 -10   0   7       23.75       28.63      7.68 o 
  -9   0   7      145.46      137.95      9.33 o 
  -8   0   7      294.63      275.97     11.75 o 
  -7   0   7       70.90       58.91      6.34 o 
  -6   0   7       31.59       25.01      5.23 o 
  -5   0   7     1044.56      965.78     21.38 o 
  -4   0   7       52.07       46.39      5.81 o 
  -3   0   7     1940.13     2020.89     38.05 o 
  -2   0   7     2607.43     2757.22     44.50 o 
  -1   0   7     1707.01     1745.26     38.62 o 
   0   0   7      188.52      213.43     11.32 o 
   1   0   7      699.17      723.06     16.10 o 
   2   0   7      496.51      443.56     21.10 o 
   3   0   7      412.86      416.96     13.05 o 
   4   0   7      197.28      185.18      9.86 o 
   5   0   7     1341.40     1230.22     24.25 o 
   6   0   7      886.76      873.71     33.80 o 
   7   0   7      131.72      143.00     15.90 o 
   8   0   7       37.96       42.43     11.70 o 
   9   0   7       43.99       64.64     13.71 o 
  10   0   7       24.85       12.35     10.40 o 
  11   0   7       16.13       19.85     11.29 o 
 -11   1   7       14.19        4.02     12.76 o 
 -10   1   7      100.84       83.49     18.91 o 
  -9   1   7      190.68      189.27     10.50 o 
  -8   1   7      178.84      164.45     11.97 o 
  -7   1   7      976.87      977.43     30.79 o 
  -6   1   7      706.33      612.77     24.35 o 
  -5   1   7       22.26       18.85      7.50 o 
  -4   1   7      139.31      125.80     11.46 o 
  -3   1   7     1059.30     1068.95     29.84 o 
  -2   1   7      476.22      493.18     11.14 o 
  -1   1   7      385.25      392.85     27.77 o 
   0   1   7     1278.99     1280.42     56.55 o 
   1   1   7     2327.66     2392.80     44.67 o 
   2   1   7      788.35      864.69     18.73 o 
   3   1   7     1205.35     1211.68     37.97 o 
   4   1   7      989.84      972.47     22.43 o 
   5   1   7      408.97      391.37     15.35 o 
   6   1   7      216.89      212.11     12.90 o 
   7   1   7      884.71      843.82     24.60 o 
   8   1   7      203.38      177.74     19.26 o 
   9   1   7       36.24       37.29     12.47 o 
  10   1   7       96.48       77.64     15.90 o 
  11   1   7       36.75       26.06     12.76 o 
 -11   2   7       99.58      106.60     22.28 o 
 -10   2   7       63.45       68.19     18.61 o 
  -8   2   7       68.50       54.07     10.34 o 
  -7   2   7      132.59      128.70     13.41 o 
  -6   2   7      484.77      483.36     23.93 o 
  -5   2   7      609.47      685.27     28.01 o 
  -4   2   7      329.30      320.51     19.15 o 
  -3   2   7      270.64      286.29     18.67 o 
  -2   2   7     1725.86     1598.34     41.36 o 
  -1   2   7      791.43      803.69     30.49 o 
   0   2   7       71.24       64.45      5.08 o 
   1   2   7      226.88      200.38      9.30 o 
   2   2   7     1645.76     1468.87     26.34 o 
   3   2   7      377.89      322.03     13.50 o 
   4   2   7      250.92      239.59     14.80 o 
   5   2   7      434.39      393.10     16.98 o 
   6   2   7      142.58      135.80     11.24 o 
   7   2   7       17.90        9.12      6.63 o 
   8   2   7       26.69       39.10      8.65 o 
   9   2   7      136.87      121.73     17.85 o 
  10   2   7       52.33       46.98     13.89 o 
  11   2   7       22.64       10.52     11.58 o 
  -7   3   7       44.26       46.33     10.75 o 
  -6   3   7      421.87      391.47     23.99 o 
  -5   3   7      173.75      158.78     16.37 o 
  -4   3   7      167.22      159.60     16.25 o 
  -3   3   7      938.35      804.34     34.27 o 
  -2   3   7      165.30      164.15     17.67 o 
  -1   3   7       84.72       82.43     13.83 o 
   0   3   7      234.80      192.83     12.76 o 
   1   3   7      878.91      873.48     45.74 o 
   2   3   7      128.58      130.42      9.72 o 
   3   3   7      597.79      577.38     21.63 o 
   4   3   7      297.83      284.06     15.00 o 
   5   3   7       86.47       70.92     16.57 o 
   6   3   7       75.62       61.51      9.15 o 
   7   3   7      188.05      155.51     13.55 o 
   8   3   7       80.87       85.45     11.17 o 
   9   3   7        4.41        4.31     10.52 o 
  10   3   7       82.05       79.24     17.37 o 
  -6   4   7      204.98      207.47     20.62 o 
  -5   4   7      889.97      880.27     39.95 o 
  -4   4   7      688.89      657.62     35.28 o 
  -3   4   7       46.34       40.06     13.18 o 
  -2   4   7      449.80      428.70     29.96 o 
  -1   4   7      586.19      557.22     33.62 o 
   0   4   7      261.48      230.28     22.45 o 
   1   4   7      239.87      237.96     23.28 o 
   2   4   7      778.68      865.38     43.20 o 
   3   4   7       88.77       75.44     14.89 o 
   4   4   7       45.53       38.72      9.11 o 
   5   4   7       84.51       79.29     11.29 o 
   6   4   7       57.20       55.63     10.65 o 
   7   4   7       47.82       44.81     10.00 o 
   8   4   7       62.31       58.74     14.71 o 
   9   4   7       16.77       19.18      9.17 o 
  -5   5   7       64.96       61.87     16.31 o 
  -4   5   7       78.91       74.63     17.14 o 
  -3   5   7      253.04      229.63     24.76 o 
  -2   5   7       61.68       47.51     14.95 o 
  -1   5   7       37.71       23.93     13.00 o 
   0   5   7      132.30      135.32     20.50 o 
   1   5   7      209.91      237.54     26.24 o 
   2   5   7       41.12       34.51     14.00 o 
   3   5   7       74.03       78.89     18.26 o 
   4   5   7      157.90      136.50     22.04 o 
   5   5   7       23.69       20.74     12.41 o 
   6   5   7       25.19       25.31      9.94 o 
   7   5   7       89.79       98.70     14.00 o 
   8   5   7       21.62       12.92      9.66 o 
  -4   6   7       52.36       59.50     16.60 o 
  -3   6   7       22.13       12.35     13.71 o 
  -2   6   7      108.10       73.74     19.26 o 
  -1   6   7      169.33      181.05     26.00 o 
   0   6   7       36.39       22.87     15.42 o 
   1   6   7        2.17       11.17     14.12 o 
   2   6   7       72.13       87.22     20.15 o 
   3   6   7       37.87       29.96     16.43 o 
   4   6   7       92.57       88.10     19.91 o 
   5   6   7       84.40       72.15     19.80 o 
   6   6   7       62.85       92.18     21.04 o 
  -2   7   7       54.77       60.98     20.03 o 
  -1   7   7        8.41       12.11     16.13 o 
   0   7   7      216.36      176.68     28.30 o 
   1   7   7       37.67       35.40     18.26 o 
   2   7   7       15.26        5.08     15.30 o 
  -6  -6   8       49.28       35.31      9.16 o 
  -5  -6   8        0.94        2.13      7.00 o 
  -4  -6   8       28.06       34.53      8.81 o 
  -3  -6   8       81.83       74.13     10.24 o 
  -2  -6   8       13.79       14.42     10.28 o 
  -1  -6   8       10.53        7.74      9.81 o 
   1  -6   8       61.65       82.90     19.85 o 
   2  -6   8        7.90       10.40     14.18 o 
   3  -6   8       36.20       46.27     16.60 o 
   4  -6   8       58.68       78.06     19.38 o 
   5  -6   8       27.29       41.95     16.43 o 
  -8  -5   8       43.77       46.98     10.42 o 
  -7  -5   8       18.54       23.33      9.07 o 
  -6  -5   8       18.78       14.19      7.97 o 
  -5  -5   8       86.23       82.55     15.63 o 
  -4  -5   8       39.25       32.05      8.30 o 
  -3  -5   8        3.27        1.50      5.76 o 
  -2  -5   8      119.57      130.76     11.41 o 
  -1  -5   8      157.77      165.22     12.14 o 
   0  -5   8      138.20      126.81     14.89 o 
   1  -5   8       29.78       46.27     15.07 o 
   2  -5   8       67.63       61.69     17.67 o 
   3  -5   8       10.36       10.99     12.47 o 
   4  -5   8        8.46       -1.24     11.76 o 
   5  -5   8      132.26      181.64     23.52 o 
   6  -5   8       69.93       90.82     17.61 o 
   7  -5   8        4.38        8.75     11.76 o 
  -9  -4   8       72.28       80.43     11.70 o 
  -8  -4   8        2.24       -2.02      6.97 o 
  -7  -4   8      136.31      137.98     15.48 o 
  -6  -4   8      203.87      186.67     14.82 o 
  -5  -4   8       30.72       46.10      8.83 o 
  -4  -4   8      532.03      542.28     30.40 o 
  -3  -4   8      256.58      252.98     14.64 o 
  -2  -4   8      459.86      482.08     26.03 o 
  -1  -4   8       51.59       55.18      8.12 o 
   0  -4   8      113.11      113.21      9.07 o 
   1  -4   8      951.33     1004.51     19.81 o 
   2  -4   8       85.26       89.58     18.14 o 
   3  -4   8      424.13      479.16     32.97 o 
   4  -4   8      177.89      222.71     23.46 o 
   5  -4   8       10.77        8.21     11.29 o 
   6  -4   8       80.08       71.26     14.95 o 
   7  -4   8      118.97      165.39     20.39 o 
   8  -4   8       56.34       38.76     12.94 o 
   9  -4   8        6.79       17.67     12.00 o 
 -10  -3   8       24.50       20.56      8.88 o 
  -9  -3   8       80.12       79.90     20.95 o 
  -8  -3   8      319.41      329.12     18.24 o 
  -7  -3   8       25.68       25.33      7.08 o 
  -6  -3   8      166.00      155.92     21.33 o 
  -5  -3   8      108.96      120.19     11.07 o 
  -4  -3   8     1159.96     1111.75     41.30 o 
  -3  -3   8       42.66       40.78      6.69 o 
  -2  -3   8      710.61      693.76     19.43 o 
  -1  -3   8      543.39      540.00     16.81 o 
   0  -3   8      157.28      164.43      9.57 o 
   1  -3   8      100.25       99.24      6.78 o 
   2  -3   8      829.42      937.07     21.23 o 
   3  -3   8      237.59      288.72     23.87 o 
   4  -3   8       22.00       31.55     12.94 o 
   5  -3   8      128.15      134.49     17.49 o 
   6  -3   8      113.77      139.51     17.49 o 
   7  -3   8       58.86       61.81     13.35 o 
   8  -3   8      216.55      216.33     22.04 o 
   9  -3   8      154.11      187.14     21.33 o 
  10  -3   8        6.83        0.95     10.28 o 
 -11  -2   8       47.28       60.78     13.24 o 
 -10  -2   8       95.07       98.22     11.88 o 
  -9  -2   8       16.27       21.61     17.14 o 
  -8  -2   8      140.09      139.81     12.25 o 
  -7  -2   8      279.57      298.55     21.83 o 
  -6  -2   8      779.21      809.79     45.00 o 
  -5  -2   8       81.42       68.97      8.75 o 
  -4  -2   8      289.23      320.53     31.70 o 
  -3  -2   8     1322.58     1377.10     93.07 o 
  -2  -2   8      564.98      539.40     16.37 o 
  -1  -2   8      396.58      404.38     13.63 o 
   0  -2   8      602.60      655.96     14.35 o 
   1  -2   8      994.25     1152.95     22.94 o 
   2  -2   8      729.50      854.35     33.56 o 
   3  -2   8      816.71      945.21     20.05 o 
   4  -2   8      617.42      644.68     30.61 o 
   5  -2   8        4.87        1.48      8.45 o 
   6  -2   8      136.57      160.25     16.84 o 
   7  -2   8       37.12       51.82     12.23 o 
   8  -2   8      142.82      133.01     17.55 o 
   9  -2   8       63.36       52.53     13.59 o 
  10  -2   8       90.18       80.01     16.01 o 
 -11  -1   8       94.16      110.22     11.58 o 
 -10  -1   8        9.47        8.57      6.59 o 
  -9  -1   8       65.21       74.19      9.55 o 
  -8  -1   8      181.36      215.59     18.61 o 
  -7  -1   8       10.68       15.93      6.21 o 
  -6  -1   8      480.10      512.63     24.11 o 
  -5  -1   8     1008.31     1039.65     24.82 o 
  -4  -1   8      105.63       96.29      8.22 o 
  -3  -1   8        2.11        3.14      4.37 o 
  -2  -1   8     1345.61     1381.53     44.41 o 
  -1  -1   8      764.28      738.28     23.05 o 
   0  -1   8       99.95      105.12      8.04 o 
   1  -1   8      286.83      274.15     11.36 o 
   2  -1   8      522.21      562.99     23.46 o 
   3  -1   8       52.77       51.80      6.08 o 
   4  -1   8      217.93      206.62     11.29 o 
   5  -1   8      609.04      570.99     26.47 o 
   6  -1   8      348.17      337.64     22.45 o 
   7  -1   8       11.79       22.34     10.34 o 
   8  -1   8       17.97       14.65     10.22 o 
   9  -1   8       65.07       57.91     13.95 o 
  10  -1   8       18.86       25.29     11.76 o 
  11  -1   8       12.49       13.89     11.94 o 
 -11   0   8       11.02       22.93     13.47 o 
 -10   0   8       54.73       70.80     17.28 o 
  -9   0   8      174.96      204.72     12.98 o 
  -8   0   8       49.70       48.31      7.33 o 
  -7   0   8       85.38       89.03      8.76 o 
  -6   0   8      398.60      387.50     15.03 o 
  -5   0   8        0.82       -1.45      4.36 o 
  -4   0   8      201.26      175.89      9.78 o 
  -3   0   8       65.55       54.54      8.27 o 
  -2   0   8      629.84      633.21     22.51 o 
  -1   0   8        4.93        4.07      4.46 o 
   0   0   8     3595.19     3906.30     40.81 o 
   1   0   8      136.82      116.86      7.93 o 
   2   0   8        1.48        5.35      4.44 o 
   3   0   8     1566.07     1503.45     32.03 o 
   4   0   8      511.19      505.38     21.04 o 
   5   0   8      803.97      752.59     19.80 o 
   6   0   8     1266.89     1276.53     41.54 o 
   8   0   8       14.52       21.10     10.52 o 
   9   0   8        0.82        6.03      9.34 o 
  10   0   8       41.08       50.70     14.12 o 
  11   0   8       70.57       43.67     13.47 o 
 -10   1   8       11.14        9.16     12.59 o 
  -9   1   8       56.02       59.39     10.46 o 
  -8   1   8      204.22      223.95     17.08 o 
  -7   1   8        6.76        1.77      6.62 o 
  -6   1   8      506.58      500.08     23.70 o 
  -5   1   8      921.78      920.22     30.73 o 
  -4   1   8      133.69      115.94     11.35 o 
  -3   1   8        1.34        1.65      6.50 o 
  -2   1   8     1464.07     1694.90    124.27 o 
  -1   1   8      823.76      791.17     49.31 o 
   0   1   8       99.56      102.24      6.64 o 
   1   1   8      343.85      306.89     11.03 o 
   2   1   8      563.01      563.30     15.80 o 
   3   1   8       27.63       22.23      5.22 o 
   4   1   8      203.70      176.85     10.70 o 
   5   1   8      633.25      600.15     19.28 o 
   6   1   8      348.10      301.78     15.13 o 
   7   1   8       11.33       17.14      9.57 o 
   8   1   8       35.09       30.90     10.87 o 
   9   1   8       72.08       91.18     15.42 o 
  10   1   8       19.89       20.56     11.52 o 
  11   1   8       15.03       24.52     12.65 o 
  -8   2   8      134.10      131.59     15.19 o 
  -7   2   8      249.84      224.13     18.32 o 
  -6   2   8      714.22      770.48     31.50 o 
  -5   2   8       85.89       73.92     11.58 o 
  -4   2   8      341.42      348.52     20.74 o 
  -3   2   8     1345.94     1366.76     40.95 o 
  -2   2   8      638.07      597.35     26.65 o 
  -1   2   8      427.56      392.40     16.01 o 
   0   2   8      575.44      567.26     13.16 o 
   1   2   8      977.54      935.34     19.23 o 
   2   2   8      728.96      703.02     20.42 o 
   3   2   8      892.00      783.67     39.56 o 
   4   2   8      723.49      667.35     37.91 o 
   5   2   8        9.55        2.90      5.93 o 
   6   2   8      118.94      109.16     11.04 o 
   7   2   8       42.39       44.70      8.49 o 
   8   2   8      145.30      134.90     17.67 o 
   9   2   8       57.05       67.24     14.54 o 
  10   2   8       87.21       89.99     17.20 o 
  -7   3   8       22.43       13.06      8.51 o 
  -6   3   8      194.21      151.27     16.78 o 
  -5   3   8       86.68      100.75     14.48 o 
  -4   3   8     1120.07     1090.34     40.77 o 
  -3   3   8       45.36       40.83     11.05 o 
  -2   3   8      730.05      698.92     34.04 o 
  -1   3   8      543.65      463.92     27.77 o 
   0   3   8      140.01      126.63     16.07 o 
   1   3   8      101.22       84.60      7.81 o 
   2   3   8      800.53      768.46     21.34 o 
   3   3   8      230.78      206.13     12.41 o 
   4   3   8       21.79       18.55      6.57 o 
   5   3   8       90.94       89.19      9.98 o 
   6   3   8       78.98       59.85      9.04 o 
   7   3   8       58.64       38.91      8.74 o 
   8   3   8      216.35      190.56     15.71 o 
   9   3   8      150.50      145.66     20.27 o 
  10   3   8        7.07        8.04     11.64 o 
  -6   4   8      231.78      213.08     22.45 o 
  -5   4   8       32.67       40.24     12.05 o 
  -4   4   8      479.95      464.21     30.49 o 
  -3   4   8      234.80      220.70     22.63 o 
  -2   4   8      400.79      346.86     27.77 o 
  -1   4   8       40.47       44.32     14.06 o 
   0   4   8      178.95      152.34     20.21 o 
   1   4   8     1024.53      867.68     43.31 o 
   2   4   8       86.13       72.09     15.78 o 
   3   4   8      392.61      366.24     30.43 o 
   4   4   8      167.76      160.80     13.42 o 
   5   4   8       16.09       15.45      9.19 o 
   6   4   8      101.02       81.04     11.60 o 
   7   4   8      115.51      115.13     21.12 o 
   8   4   8       49.55       33.46     10.31 o 
   9   4   8        7.96       12.18      9.33 o 
  -5   5   8       72.98       88.69     17.85 o 
  -4   5   8       57.70       41.13     14.00 o 
  -3   5   8        3.21        4.43     11.70 o 
  -2   5   8      118.47      111.86     18.73 o 
  -1   5   8      124.31      123.91     20.09 o 
   0   5   8      151.66      142.23     21.15 o 
   1   5   8       24.61       14.77     12.88 o 
   2   5   8       56.65       34.86     15.13 o 
   3   5   8       10.22       13.24     12.82 o 
   4   5   8        6.23        3.84     11.82 o 
   5   5   8      128.67      123.44     22.40 o 
   6   5   8       66.47       55.37     17.25 o 
   7   5   8        4.23       -3.37     11.46 o 
  -4   6   8       25.23       33.80     15.48 o 
  -3   6   8       88.14       85.62     18.55 o 
  -2   6   8       12.46       13.35     12.65 o 
  -1   6   8       11.06       11.40     14.60 o 
   0   6   8      234.07      228.68     28.66 o 
   1   6   8       46.25       20.98     15.54 o 
   2   6   8        8.15        8.63     12.82 o 
   3   6   8       40.41       73.27     19.32 o 
   4   6   8       44.34       25.41     16.78 o 
   5   6   8       23.49       24.35     15.07 o 
  -5  -6   9       28.42       36.97      9.74 o 
  -4  -6   9        8.72        4.67      7.38 o 
  -3  -6   9        0.76       15.64      9.07 o 
  -2  -6   9       45.80       57.32     13.65 o 
  -1  -6   9      162.34      222.77     21.27 o 
   0  -6   9        6.41       10.05     14.48 o 
   1  -6   9       39.43       68.37     19.15 o 
   2  -6   9       60.63       88.81     20.86 o 
   3  -6   9       32.89       64.59     19.74 o 
   4  -6   9        2.00        2.01     12.88 o 
  -7  -5   9       65.91       60.37     10.90 o 
  -6  -5   9      126.52      140.31     14.09 o 
  -5  -5   9        8.18       12.08     11.73 o 
  -4  -5   9       56.30       58.39      9.46 o 
  -3  -5   9      108.44      115.04     14.89 o 
  -2  -5   9       56.02       45.79      8.75 o 
  -1  -5   9       61.76       67.45      9.39 o 
   0  -5   9      195.09      200.43     17.14 o 
   1  -5   9      260.11      294.15     30.31 o 
   2  -5   9       92.77       85.15     19.15 o 
   3  -5   9       97.28      121.14     21.21 o 
   4  -5   9       82.79       69.90     17.31 o 
   5  -5   9       11.88       13.89     12.88 o 
   6  -5   9       49.36       38.70     14.60 o 
   7  -5   9       42.81       38.88     14.65 o 
  -9  -4   9       21.27       29.62      8.96 o 
  -8  -4   9       66.86       73.01     10.65 o 
  -7  -4   9       37.22       25.98      7.95 o 
  -6  -4   9        1.91       -2.89      6.21 o 
  -5  -4   9      140.17      140.26     12.48 o 
  -4  -4   9      388.03      372.76     18.23 o 
  -3  -4   9       37.66       42.35      8.11 o 
  -2  -4   9      182.48      162.28     11.43 o 
  -1  -4   9      230.72      237.87     20.00 o 
   0  -4   9      505.64      512.48     20.36 o 
   1  -4   9       17.41       29.35      7.70 o 
   2  -4   9      548.57      655.43     39.30 o 
   3  -4   9       53.68       69.08     16.01 o 
   4  -4   9       91.46       84.20     17.79 o 
   5  -4   9      102.17      101.04     17.14 o 
   6  -4   9       42.23       60.27     15.19 o 
   7  -4   9        3.87        2.42     10.16 o 
   8  -4   9       18.81       16.49     11.40 o 
 -10  -3   9       73.06       99.89     12.78 o 
  -9  -3   9       66.12       85.80     11.05 o 
  -8  -3   9        1.69        3.09      7.18 o 
  -7  -3   9      360.80      356.02     18.34 o 
  -6  -3   9       40.00       35.08      8.32 o 
  -5  -3   9      327.16      324.84     16.51 o 
  -4  -3   9      204.13      187.93     15.48 o 
  -3  -3   9     1010.76     1037.87     46.83 o 
  -2  -3   9       83.57       88.12      9.10 o 
  -1  -3   9      348.34      359.62     14.13 o 
   0  -3   9      441.35      489.42     23.67 o 
   1  -3   9       58.15       64.10      7.89 o 
   2  -3   9       15.35       24.66      6.88 o 
   3  -3   9      880.04      990.95     43.79 o 
   4  -3   9      587.51      739.52     37.88 o 
   5  -3   9      231.67      213.67     21.15 o 
   6  -3   9        4.61        1.42      8.63 o 
   7  -3   9       51.40       67.07     14.12 o 
   8  -3   9       59.83       51.53     13.35 o 
   9  -3   9       22.70       18.91     11.46 o 
 -10  -2   9        3.95       -2.18      6.77 o 
  -9  -2   9       33.23       39.12      9.03 o 
  -8  -2   9      344.19      365.34     25.02 o 
  -7  -2   9       25.40       24.80      6.90 o 
  -6  -2   9      311.42      306.40     15.23 o 
  -5  -2   9      545.33      593.92     69.05 o 
  -4  -2   9      532.43      528.96     18.02 o 
  -3  -2   9       37.59       38.56      6.63 o 
  -2  -2   9      656.42      659.60     18.79 o 
  -1  -2   9      517.59      553.85     27.06 o 
   0  -2   9       95.02      103.93      8.73 o 
   1  -2   9      605.60      627.33     41.04 o 
   2  -2   9      248.60      284.69     12.36 o 
   3  -2   9      245.37      280.96     12.55 o 
   4  -2   9        8.46       11.64      8.92 o 
   5  -2   9      327.20      330.14     23.87 o 
   6  -2   9      114.00      119.72     15.66 o 
   7  -2   9       35.57       30.96     11.17 o 
   8  -2   9      116.68      137.50     17.96 o 
   9  -2   9      182.32      167.64     20.21 o 
  10  -2   9        1.00        9.10     10.70 o 
 -11  -1   9       91.05       99.50     11.59 o 
 -10  -1   9      107.04      118.45     11.57 o 
  -9  -1   9       62.22       53.75      9.16 o 
  -8  -1   9       13.85       13.59      6.21 o 
  -7  -1   9      213.61      206.23     12.96 o 
  -6  -1   9      608.94      638.65     31.73 o 
  -5  -1   9       15.17        9.74      5.70 o 
  -4  -1   9      477.84      466.56     16.34 o 
  -3  -1   9      879.94      913.06     21.71 o 
  -2  -1   9       92.09       79.83      9.75 o 
  -1  -1   9      554.18      585.35     16.83 o 
   0  -1   9      941.40      939.23     21.20 o 
   1  -1   9     1062.88     1209.47     24.31 o 
   2  -1   9      118.04      127.72     17.28 o 
   3  -1   9      109.80       99.74      8.12 o 
   4  -1   9      725.50      743.62     19.49 o 
   5  -1   9      104.76      124.03     14.60 o 
   6  -1   9      204.88      199.43     18.97 o 
   7  -1   9      213.15      203.39     19.50 o 
   8  -1   9      145.99      121.61     17.37 o 
   9  -1   9       37.57       31.14     12.11 o 
  10  -1   9       61.97       58.97     14.54 o 
 -11   0   9       21.78       10.64     11.64 o 
 -10   0   9        7.37        7.69      6.16 o 
  -9   0   9      161.10      158.90     17.11 o 
  -8   0   9      338.05      333.01     15.56 o 
  -7   0   9        3.90        0.54      5.05 o 
  -6   0   9      109.27      105.99      9.33 o 
  -5   0   9      214.43      201.92     11.46 o 
  -4   0   9      182.77      177.80     13.89 o 
  -3   0   9       90.46       83.49      9.99 o 
  -2   0   9     1070.92      997.09     30.14 o 
  -1   0   9     4242.28     4723.98     66.12 o 
   0   0   9      918.21     1022.97     26.83 o 
   1   0   9      435.79      485.16     15.14 o 
   2   0   9     2137.85     2197.89     32.39 o 
   3   0   9      250.06      225.29     11.26 o 
   4   0   9       58.67       56.55      7.16 o 
   5   0   9      510.83      532.43     17.73 o 
   6   0   9     1780.10     1897.51     52.41 o 
   7   0   9       34.93       28.66     11.40 o 
   8   0   9      136.63      119.78     16.60 o 
   9   0   9       45.51       54.72     13.71 o 
  10   0   9       94.83      111.56     18.20 o 
  -9   1   9       64.88       58.74     12.11 o 
  -8   1   9       13.03       -0.41      7.80 o 
  -7   1   9      205.59      225.55     17.49 o 
  -6   1   9      563.77      634.04     27.71 o 
  -5   1   9        9.87        8.33      6.56 o 
  -4   1   9      465.71      399.16     21.21 o 
  -3   1   9      975.07      916.08     31.32 o 
  -2   1   9       80.02       77.25      6.17 o 
  -1   1   9      603.94      624.92     19.03 o 
   0   1   9      992.12      966.25     19.01 o 
   1   1   9     1088.47     1122.23     21.69 o 
   2   1   9      118.20      114.56      8.42 o 
   3   1   9      124.27      108.56      8.80 o 
   4   1   9      768.16      773.91     21.73 o 
   5   1   9      123.98      120.27     10.13 o 
   6   1   9      205.81      201.40     13.29 o 
   7   1   9      197.35      194.47     19.62 o 
   8   1   9      167.57      179.16     19.91 o 
   9   1   9       35.24       25.11     11.23 o 
  10   1   9       57.35       63.11     15.07 o 
  -8   2   9      371.50      360.98     23.81 o 
  -7   2   9       33.35       29.43      9.45 o 
  -6   2   9      325.16      314.42     21.98 o 
  -5   2   9      577.12      559.29     28.36 o 
  -4   2   9      526.16      510.30     26.41 o 
  -3   2   9       35.98       30.43      9.69 o 
  -2   2   9      714.17      703.47     30.08 o 
  -1   2   9      552.05      495.30     26.77 o 
   0   2   9       83.47       72.94      6.06 o 
   1   2   9      592.24      532.29     26.95 o 
   2   2   9      210.66      184.81     10.66 o 
   3   2   9      226.50      181.06     11.32 o 
   4   2   9       10.07       10.28      6.13 o 
   5   2   9      307.47      299.67     15.35 o 
   6   2   9      117.71      109.52     14.12 o 
   7   2   9       33.87       32.11      8.45 o 
   8   2   9      120.00      124.74     17.96 o 
   9   2   9      187.54      186.31     21.80 o 
  10   2   9        0.79        0.24      9.99 o 
  -7   3   9      390.74      319.50     23.93 o 
  -6   3   9       38.14       29.49      9.81 o 
  -5   3   9      309.71      292.32     22.93 o 
  -4   3   9      184.66      174.79     18.73 o 
  -3   3   9      973.86     1001.46     41.30 o 
  -2   3   9       83.33       76.40     14.06 o 
  -1   3   9      373.19      379.48     26.95 o 
   0   3   9      464.99      452.93     29.66 o 
   1   3   9       52.03       49.10     13.83 o 
   2   3   9       15.31       13.97      5.86 o 
   3   3   9      884.75      758.89     22.89 o 
   4   3   9      655.72      636.47     22.28 o 
   5   3   9      253.87      205.44     30.55 o 
   6   3   9        6.93        2.29      7.24 o 
   7   3   9       55.30       62.80     10.20 o 
   8   3   9       68.01       70.60     11.19 o 
   9   3   9       22.08       33.09     13.83 o 
  -6   4   9        0.66       -2.19      8.69 o 
  -5   4   9      148.29      125.21     18.26 o 
  -4   4   9      426.65      361.81     27.60 o 
  -3   4   9       39.31       29.19     12.53 o 
  -2   4   9      143.42      124.15     18.26 o 
  -1   4   9      163.53      145.48     21.15 o 
   0   4   9      538.59      480.46     33.56 o 
   1   4   9       24.90       16.37     12.88 o 
   2   4   9      583.98      531.64     35.57 o 
   3   4   9       50.66       82.84     17.90 o 
   4   4   9       83.70       73.74     17.49 o 
   5   4   9      128.62      108.42     13.89 o 
   6   4   9       47.01       45.53     10.11 o 
   7   4   9        4.36        5.11      8.79 o 
   8   4   9       22.18       17.12      9.51 o 
  -5   5   9       11.13        7.21     12.88 o 
  -4   5   9       53.85       53.71     15.42 o 
  -3   5   9      122.21      134.08     21.27 o 
  -2   5   9       48.17       42.13     14.65 o 
  -1   5   9       54.22       28.90     13.95 o 
   0   5   9      196.78      188.32     24.35 o 
   1   5   9      261.13      201.62     25.59 o 
   2   5   9       91.68       66.83     17.96 o 
   3   5   9       89.97      118.18     21.21 o 
   4   5   9       85.58       86.92     19.44 o 
   5   5   9       10.07       17.25     13.65 o 
   6   5   9       47.87       28.13     16.31 o 
   7   5   9       40.12       33.33     14.95 o 
  -4   6   9        6.75       14.54     14.30 o 
  -3   6   9        0.94        1.60     13.41 o 
  -2   6   9       54.01       35.57     15.42 o 
  -1   6   9      157.26      193.76     26.65 o 
   0   6   9        4.95       22.10     14.60 o 
   1   6   9       39.53       37.94     16.84 o 
   2   6   9       62.42       65.71     19.15 o 
   3   6   9       30.15       46.39     17.43 o 
   4   6   9        1.03       -1.83     14.65 o 
  -4  -6  10       31.09       30.49     11.91 o 
  -3  -6  10       41.69       51.24      9.90 o 
  -2  -6  10       91.76       86.74     15.30 o 
   0  -6  10      112.11      147.02     25.65 o 
   1  -6  10       37.75       43.61     18.20 o 
   2  -6  10        9.13        8.92     13.95 o 
   3  -6  10       24.96       28.78     17.02 o 
  -7  -5  10       29.79       29.78      9.12 o 
  -6  -5  10       16.44        5.56      7.26 o 
  -5  -5  10       81.38       69.68     10.90 o 
  -4  -5  10       32.39       37.56      8.81 o 
  -3  -5  10        6.26        0.21      6.20 o 
  -2  -5  10       97.57      100.17      9.99 o 
  -1  -5  10      213.08      252.14     20.09 o 
   0  -5  10       74.74       82.08     19.68 o 
   1  -5  10        9.97        3.55     13.47 o 
   2  -5  10      154.64      115.46     21.57 o 
   3  -5  10        9.83       12.41     13.30 o 
   4  -5  10       54.55       55.43     16.96 o 
   5  -5  10      124.53      127.22     21.80 o 
   6  -5  10       23.97       30.08     14.48 o 
  -8  -4  10       37.37       33.67      8.56 o 
  -7  -4  10       12.93       12.91      7.19 o 
  -6  -4  10       63.37       67.77      9.83 o 
  -5  -4  10       42.98       30.73      9.96 o 
  -4  -4  10       60.69       56.94      9.16 o 
  -3  -4  10      421.29      446.97     18.75 o 
  -2  -4  10       16.53       12.09      6.88 o 
  -1  -4  10       54.35       66.66      8.49 o 
   0  -4  10       30.92       44.42      6.64 o 
   1  -4  10      144.03      165.16     22.63 o 
   2  -4  10        6.25       12.70     13.12 o 
   3  -4  10      171.33      208.35     24.58 o 
   4  -4  10      111.16      110.09     19.97 o 
   5  -4  10       14.02       11.40     11.58 o 
   6  -4  10      135.86      134.14     20.15 o 
   7  -4  10       77.85      117.53     19.44 o 
   8  -4  10       21.71       17.79     11.70 o 
  -9  -3  10        3.49        2.98      7.91 o 
  -8  -3  10      145.82      155.78     13.37 o 
  -7  -3  10      131.62      128.59     12.49 o 
  -6  -3  10      152.64      159.02     15.75 o 
  -5  -3  10      219.62      231.43     18.20 o 
  -4  -3  10      621.60      631.97     43.31 o 
  -3  -3  10      153.58      152.39     17.61 o 
  -2  -3  10       38.92       32.90      7.25 o 
  -1  -3  10      305.99      326.26     14.38 o 
   0  -3  10       22.65       18.62      5.45 o 
   1  -3  10      221.59      222.01     12.68 o 
   2  -3  10      463.04      509.18     33.21 o 
   3  -3  10       60.46       76.23     15.95 o 
   4  -3  10       22.84       34.51     12.94 o 
   5  -3  10       37.61       24.05     11.64 o 
   6  -3  10       98.39       95.73     16.31 o 
   7  -3  10       63.24       49.64     13.53 o 
   8  -3  10      158.57      165.69     20.86 o 
   9  -3  10       78.51       45.80     14.00 o 
 -10  -2  10       73.03       73.83     11.52 o 
  -9  -2  10       74.77       77.69     10.47 o 
  -8  -2  10        4.10        2.13      6.47 o 
  -7  -2  10       98.93       96.77     10.68 o 
  -6  -2  10      237.16      234.90     14.48 o 
  -5  -2  10      380.70      396.91     52.68 o 
  -4  -2  10      252.73      261.25     13.98 o 
  -3  -2  10      809.29      765.53     21.85 o 
  -2  -2  10       40.23       33.03      6.39 o 
  -1  -2  10       84.16       99.92     11.64 o 
   0  -2  10      667.18      685.13     30.46 o 
   1  -2  10       83.24       97.63      8.64 o 
   2  -2  10       17.45       13.54      8.72 o 
   3  -2  10      178.64      193.46     20.45 o 
   4  -2  10      478.21      433.90     27.60 o 
   5  -2  10       22.62       33.39     10.64 o 
   6  -2  10        5.74        5.67      8.57 o 
   7  -2  10       28.47       34.45     11.58 o 
   8  -2  10       40.35       33.27     12.05 o 
   9  -2  10       51.64       53.83     14.06 o 
  10  -2  10       33.09       35.69     14.00 o 
 -10  -1  10        4.03       -2.33      7.38 o 
  -9  -1  10       26.93       17.86      7.60 o 
  -8  -1  10      296.54      301.62     25.82 o 
  -7  -1  10      136.74      135.47     11.12 o 
  -6  -1  10       56.29       57.60      8.24 o 
  -5  -1  10      379.17      413.48     37.43 o 
  -4  -1  10      332.31      327.04     14.73 o 
  -3  -1  10       31.76       29.24      6.58 o 
  -2  -1  10     1150.97     1085.08     31.67 o 
  -1  -1  10     1387.62     1389.48     27.17 o 
   0  -1  10      391.25      396.65     14.98 o 
   1  -1  10      781.59      885.67     21.91 o 
   2  -1  10      364.61      404.18     15.33 o 
   3  -1  10      328.55      350.87     14.58 o 
   4  -1  10      372.05      345.42     17.28 o 
   5  -1  10      739.65      696.74     32.03 o 
   6  -1  10       98.35       99.57     14.60 o 
   7  -1  10       33.35       27.18     10.70 o 
   8  -1  10       10.93       18.67     10.93 o 
   9  -1  10       55.54       42.66     12.94 o 
  10  -1  10        3.59       -3.07      8.63 o 
 -11   0  10       42.06       44.75      9.36 o 
 -10   0  10      127.08      143.24     12.54 o 
  -9   0  10       49.36       41.43      8.13 o 
  -8   0  10        5.08        4.90      6.80 o 
  -7   0  10      847.50      837.25     24.69 o 
  -6   0  10      126.77      127.28     14.00 o 
  -5   0  10        0.24        5.02      7.21 o 
  -4   0  10       16.25        5.44      7.21 o 
  -3   0  10      407.29      361.87     19.97 o 
  -2   0  10      102.54       95.04      7.90 o 
  -1   0  10        0.29        5.15      5.26 o 
   0   0  10      616.50      630.94     17.98 o 
   1   0  10     2395.79     2571.26     36.32 o 
   2   0  10        0.86        8.68      5.11 o 
   3   0  10       20.81       16.64      5.47 o 
   4   0  10      227.58      220.14     12.12 o 
   5   0  10      366.59      373.24     16.32 o 
   6   0  10        0.39        2.36      8.86 o 
   7   0  10      147.06      145.36     17.55 o 
   8   0  10       22.97       21.33     10.22 o 
   9   0  10        7.98       12.35     10.58 o 
  10   0  10       16.69       17.25     11.46 o 
 -10   1  10        4.74        3.96      9.51 o 
  -9   1  10       30.71       31.85     10.40 o 
  -8   1  10      308.07      305.97     21.98 o 
  -7   1  10      142.82      136.14     15.01 o 
  -6   1  10       62.19       48.99     10.05 o 
  -5   1  10      394.87      405.48     22.99 o 
  -4   1  10      363.56      362.64     21.39 o 
  -3   1  10       32.16       20.56      7.80 o 
  -2   1  10     1121.97     1164.44     21.28 o 
  -1   1  10     1429.03     1414.61     23.40 o 
   0   1  10      393.59      415.87     13.52 o 
   1   1  10      741.28      736.82     34.72 o 
   2   1  10      328.20      299.54     13.08 o 
   3   1  10      296.87      268.94     13.05 o 
   4   1  10      349.28      330.54     15.29 o 
   5   1  10      733.88      730.85     22.69 o 
   6   1  10      112.09      111.53     11.43 o 
   7   1  10       35.35       22.28     10.52 o 
   8   1  10       13.67       13.06     10.34 o 
   9   1  10       56.52       66.65     14.83 o 
  10   1  10        4.48        4.49      9.93 o 
  -9   2  10       77.07       58.20     12.00 o 
  -8   2  10        3.26       -1.77      7.39 o 
  -7   2  10       81.34       68.96     12.23 o 
  -6   2  10      192.86      187.32     18.85 o 
  -5   2  10      361.49      346.62     23.75 o 
  -4   2  10      267.95      281.92     20.92 o 
  -3   2  10      862.45      836.25     35.22 o 
  -2   2  10       32.77       23.75      8.75 o 
  -1   2  10       87.31       87.04     13.71 o 
   0   2  10      667.03      648.87     32.44 o 
   1   2  10       67.54       48.60     12.05 o 
   2   2  10       18.75       17.14      5.59 o 
   3   2  10      167.47      158.80     11.24 o 
   4   2  10      453.66      442.21     26.18 o 
   5   2  10       32.26       32.82      7.63 o 
   6   2  10        6.92        2.63      6.48 o 
   7   2  10       18.29        7.68      7.67 o 
   8   2  10       45.59       44.32     13.41 o 
   9   2  10       48.29       54.48     14.60 o 
  10   2  10       25.38       23.46     12.35 o 
  -8   3  10      154.86      140.58     18.20 o 
  -7   3  10      146.06      124.50     16.78 o 
  -6   3  10      159.66      144.54     17.02 o 
  -5   3  10      247.95      232.40     21.10 o 
  -4   3  10      652.09      621.16     33.50 o 
  -3   3  10      152.18      122.02     16.90 o 
  -2   3  10       43.29       20.74     10.99 o 
  -1   3  10      393.46      324.05     26.24 o 
   0   3  10       26.10      132.54     17.90 o 
   1   3  10      230.55      225.61     22.87 o 
   2   3  10      468.94      453.22     31.20 o 
   3   3  10       44.25       38.17     14.24 o 
   4   3  10       27.36       21.50      6.94 o 
   5   3  10       67.26       43.13      8.56 o 
   6   3  10       76.33       60.59     18.61 o 
   7   3  10       60.05       44.01      9.48 o 
   8   3  10      151.93      151.33     19.91 o 
   9   3  10       75.61       68.84     16.01 o 
  -7   4  10       16.91       27.48     12.35 o 
  -6   4  10       45.19       48.87     13.00 o 
  -5   4  10       49.28       42.37     13.30 o 
  -4   4  10       61.50       71.62     15.42 o 
  -3   4  10      399.95      339.71     28.36 o 
  -2   4  10        7.08        8.75     11.11 o 
  -1   4  10       51.25       41.60     13.83 o 
   0   4  10       21.42       19.26     12.94 o 
   1   4  10      172.62      131.30     20.80 o 
   2   4  10        5.97       -1.42      9.69 o 
   3   4  10      168.05      141.40     21.80 o 
   4   4  10      117.09      118.48     21.10 o 
   5   4  10       15.40        5.91     12.00 o 
   6   4  10      129.92      121.84     20.86 o 
   7   4  10       70.97       77.52     16.37 o 
   8   4  10       21.43       21.32     17.58 o 
  -6   5  10       12.02       13.35     13.12 o 
  -5   5  10       84.27       99.51     19.20 o 
  -4   5  10       27.69       15.66     14.83 o 
  -3   5  10        6.59       22.87     14.95 o 
  -2   5  10       94.53       95.67     19.44 o 
  -1   5  10      197.15      218.28     26.18 o 
   0   5  10       79.90       74.04     17.37 o 
   1   5  10       11.78       19.32     14.36 o 
   2   5  10      133.15      124.03     22.04 o 
   3   5  10        8.19       29.13     14.95 o 
   4   5  10       58.12       54.13     17.55 o 
   5   5  10      124.21      112.27     22.16 o 
   6   5  10       21.63       11.94     15.60 o 
  -4   6  10       29.11       32.38     17.49 o 
  -3   6  10       45.93       60.09     18.20 o 
  -2   6  10       90.94       89.99     20.27 o 
  -1   6  10       22.81       14.06     14.54 o 
   0   6  10      101.29      100.16     21.69 o 
   1   6  10       41.37       26.83     16.07 o 
   2   6  10        8.56        3.55     13.53 o 
   3   6  10       21.94       14.36     15.66 o 
  -3  -6  11        6.76       13.12      9.93 o 
  -2  -6  11       51.34       46.09     12.29 o 
  -1  -6  11      130.67      180.70     28.07 o 
   0  -6  11        6.66        7.56     14.89 o 
   1  -6  11       29.25       51.05     19.44 o 
   2  -6  11       33.24       40.30     18.50 o 
  -6  -5  11       64.39       59.85     10.49 o 
  -5  -5  11       11.70        5.15      7.64 o 
  -4  -5  11       18.00       25.87      7.69 o 
  -3  -5  11       50.75       50.53      9.02 o 
  -2  -5  11       62.59       84.02     17.28 o 
  -1  -5  11       22.37       29.49     11.64 o 
   0  -5  11      283.27      368.02     34.63 o 
   1  -5  11      144.09      108.79     21.86 o 
   2  -5  11       12.63        6.09     13.41 o 
   3  -5  11       57.80       68.19     18.67 o 
   4  -5  11       71.66       74.81     19.26 o 
   5  -5  11        5.45       12.41     13.65 o 
  -8  -4  11       59.59       65.12     11.37 o 
  -7  -4  11       88.05       67.75     11.30 o 
  -6  -4  11        7.37        5.95      6.74 o 
  -5  -4  11       71.00       78.57     10.38 o 
  -4  -4  11      180.04      202.95     14.64 o 
  -3  -4  11       50.03       55.55      9.06 o 
  -2  -4  11      194.61      219.29     13.66 o 
  -1  -4  11       51.87       58.91     17.46 o 
   0  -4  11      148.01      170.74     10.43 o 
   1  -4  11      147.26      167.58     23.22 o 
   2  -4  11      272.46      289.01     29.31 o 
   3  -4  11       21.47       31.38     14.95 o 
   4  -4  11       83.30       76.94     18.50 o 
   5  -4  11       88.00       85.27     18.02 o 
   6  -4  11       38.08       39.24     14.54 o 
   7  -4  11        5.81        8.98     12.00 o 
  -9  -3  11       56.04       73.75     11.82 o 
  -8  -3  11        5.09        0.34      6.89 o 
  -7  -3  11       27.73       45.64      8.79 o 
  -6  -3  11       33.75       45.00      8.67 o 
  -5  -3  11       62.26       67.21     12.17 o 
  -4  -3  11      276.03      279.57     15.41 o 
  -3  -3  11      612.84      650.01     44.52 o 
  -2  -3  11       15.61       23.91      6.72 o 
  -1  -3  11       91.90      107.67      9.65 o 
   0  -3  11      162.04      165.32     12.20 o 
   1  -3  11      252.18      295.08     15.13 o 
   2  -3  11       37.64       48.28     14.60 o 
   3  -3  11      375.20      375.58     30.25 o 
   4  -3  11      371.35      434.85     31.08 o 
   5  -3  11      212.21      229.15     24.05 o 
   6  -3  11        7.36        3.78      9.93 o 
   7  -3  11      162.26      192.81     22.22 o 
   8  -3  11       43.70       49.87     14.30 o 
 -10  -2  11       25.54       15.41      8.35 o 
  -9  -2  11       29.63       19.49      8.44 o 
  -8  -2  11      215.36      192.96     14.78 o 
  -7  -2  11      138.34      130.37     14.09 o 
  -6  -2  11       18.30       17.50      6.78 o 
  -5  -2  11      746.56      749.48     23.91 o 
  -4  -2  11      499.65      530.69     19.44 o 
  -3  -2  11       43.89       35.86      7.41 o 
  -2  -2  11      250.13      265.49     13.74 o 
  -1  -2  11      374.67      411.16     20.27 o 
   0  -2  11       42.39       41.57      7.27 o 
   1  -2  11      132.49      139.23     10.42 o 
   2  -2  11      374.88      433.11     17.06 o 
   3  -2  11      250.54      289.60     24.17 o 
   4  -2  11       84.32       82.02     14.83 o 
   5  -2  11      197.42      213.20     20.86 o 
   6  -2  11      211.80      225.37     21.63 o 
   7  -2  11       86.05       65.41     14.42 o 
   8  -2  11      121.73      112.27     17.85 o 
   9  -2  11      163.30      183.06     22.57 o 
 -10  -1  11       80.94       93.03     11.63 o 
  -9  -1  11       47.42       45.73     11.35 o 
  -8  -1  11       25.85       28.18      7.65 o 
  -7  -1  11      240.92      222.56     14.30 o 
  -6  -1  11      235.25      251.55     17.64 o 
  -5  -1  11       15.10       13.59      6.13 o 
  -4  -1  11       65.99       59.27     10.81 o 
  -3  -1  11      482.93      481.23     23.28 o 
  -2  -1  11      258.95      269.22     17.73 o 
  -1  -1  11      146.53      150.91     10.57 o 
   0  -1  11     1040.56     1125.44     26.05 o 
   1  -1  11      384.04      431.41     16.55 o 
   2  -1  11       26.03       27.59      6.77 o 
   3  -1  11       99.16      119.18     10.09 o 
   4  -1  11      619.33      640.84     31.08 o 
   5  -1  11      211.06      178.22     17.96 o 
   6  -1  11      218.93      251.67     21.75 o 
   7  -1  11       91.37      101.81     15.48 o 
   8  -1  11       79.95       67.07     14.60 o 
   9  -1  11        0.28       -0.95      9.75 o 
 -10   0  11       16.94       17.73     10.10 o 
  -9   0  11        8.83       -2.19      6.15 o 
  -8   0  11      423.99      451.86     26.30 o 
  -7   0  11      157.30      166.16     16.19 o 
  -6   0  11      315.76      344.50     21.80 o 
  -5   0  11       66.36       77.82     11.70 o 
  -4   0  11      353.19      333.09     20.50 o 
  -3   0  11      102.18      109.44     12.88 o 
  -2   0  11      495.85      478.89     32.94 o 
  -1   0  11      248.49      234.66     28.01 o 
   0   0  11      538.93      592.96     20.47 o 
   1   0  11      283.68      304.32     13.51 o 
   2   0  11      496.73      492.53     19.74 o 
   3   0  11       53.40       54.06      7.60 o 
   4   0  11        2.87        4.78      5.76 o 
   5   0  11      559.13      610.23     29.78 o 
   6   0  11        9.40       17.14      9.22 o 
   7   0  11       41.87       26.06     10.58 o 
   8   0  11        2.94        0.53      8.80 o 
   9   0  11       23.23       29.60     12.23 o 
 -10   1  11       77.60       92.18     15.07 o 
  -9   1  11       61.26       59.68     12.00 o 
  -8   1  11       26.26       24.46      8.86 o 
  -7   1  11      248.44      266.56     21.10 o 
  -6   1  11      222.03      233.05     19.20 o 
  -5   1  11       15.98       20.68      9.22 o 
  -4   1  11       80.38       74.22     12.47 o 
  -3   1  11      473.38      462.91     25.53 o 
  -2   1  11      263.93      295.87     20.92 o 
  -1   1  11      147.92      144.12     15.84 o 
   0   1  11     1048.98     1080.49     25.02 o 
   1   1  11      404.14      360.68     21.21 o 
   2   1  11       27.20       22.69      5.93 o 
   3   1  11       61.08       61.63      7.91 o 
   4   1  11      591.33      560.12     20.09 o 
   5   1  11      232.36      207.49     17.05 o 
   6   1  11      208.01      197.01     19.09 o 
   7   1  11       94.99       96.20     15.25 o 
   8   1  11       72.84       67.07     13.95 o 
   9   1  11        0.46       -9.28      8.75 o 
  -9   2  11       37.50       36.81     10.99 o 
  -8   2  11      233.43      254.50     22.34 o 
  -7   2  11      157.67      167.52     18.26 o 
  -6   2  11       15.79       11.17      9.22 o 
  -5   2  11      744.19      694.73     33.33 o 
  -4   2  11      553.08      483.83     28.13 o 
  -3   2  11       42.99       29.78     11.46 o 
  -2   2  11      277.00      277.61     21.27 o 
  -1   2  11      362.92      406.66     26.41 o 
   0   2  11       54.65       45.56     11.82 o 
   1   2  11      133.79      144.24     17.79 o 
   2   2  11      381.03      348.66     14.65 o 
   3   2  11      283.94      270.66     14.33 o 
   4   2  11       78.23       78.08      9.48 o 
   5   2  11      186.54      180.05     13.26 o 
   6   2  11      205.23      205.72     14.57 o 
   7   2  11       81.83       71.14     14.36 o 
   8   2  11      134.04      144.36     19.44 o 
   9   2  11      180.30      169.88     21.63 o 
  -8   3  11        5.06        2.60      9.10 o 
  -7   3  11       38.41       92.77     16.13 o 
  -6   3  11       33.37       31.20     10.58 o 
  -5   3  11       53.88       36.52     11.58 o 
  -4   3  11      287.85      280.74     24.05 o 
  -3   3  11      579.45      538.25     32.85 o 
  -2   3  11       20.88       36.40     11.94 o 
  -1   3  11       85.81       85.39     15.66 o 
   0   3  11      224.12      240.08     23.40 o 
   1   3  11      265.73      237.72     24.11 o 
   2   3  11       37.01       41.95     15.01 o 
   3   3  11      343.48      310.34     27.77 o 
   4   3  11      377.91      356.49     29.84 o 
   5   3  11      224.35      149.08     31.38 o 
   6   3  11        5.55        1.50      6.73 o 
   7   3  11      153.83      148.23     14.21 o 
   8   3  11       42.99       41.60     13.35 o 
  -7   4  11       70.08       43.20     13.71 o 
  -6   4  11        6.00       10.05     10.46 o 
  -5   4  11       61.21       84.79     16.55 o 
  -4   4  11      178.63      197.66     23.16 o 
  -3   4  11       48.36       36.10     13.35 o 
  -2   4  11      186.23      128.88     20.21 o 
  -1   4  11       63.00       60.33     15.66 o 
   0   4  11      132.98      134.25     21.15 o 
   1   4  11      135.02      119.48     20.15 o 
   2   4  11      255.04      257.22     27.60 o 
   3   4  11       15.26       23.34     13.35 o 
   4   4  11       88.31       68.43     18.02 o 
   5   4  11      101.95      101.64     20.45 o 
   6   4  11       38.51       41.72     16.84 o 
   7   4  11        6.30        9.87     14.60 o 
  -6   5  11       58.48       60.74     16.78 o 
  -5   5  11       14.05        6.62     12.23 o 
  -4   5  11       24.53       25.94     13.95 o 
  -3   5  11       42.61       32.20     15.60 o 
  -2   5  11       57.63       36.34     14.89 o 
  -1   5  11       21.64       21.21     14.83 o 
   0   5  11      291.68      276.37     30.20 o 
   1   5  11      147.68      119.60     21.51 o 
   2   5  11       13.82       10.81     13.77 o 
   3   5  11       64.79       45.50     18.50 o 
   4   5  11       79.43       83.55     21.21 o 
   5   5  11        2.96       17.31     17.96 o 
  -3   6  11        6.53       -6.09     13.47 o 
  -2   6  11       54.43       29.37     17.73 o 
  -1   6  11      122.84      145.84     24.88 o 
   0   6  11        5.43        7.50     14.54 o 
   1   6  11       33.08       16.84     16.25 o 
   2   6  11       37.23       39.59     18.08 o 
  -5  -5  12       31.36       39.37     10.04 o 
  -4  -5  12       37.77       42.25      9.18 o 
  -3  -5  12       20.59       22.67      8.19 o 
  -2  -5  12       25.75       27.47      7.94 o 
  -1  -5  12      122.10      140.30     13.86 o 
   0  -5  12       43.86       76.82     20.56 o 
   1  -5  12       28.46       23.81     15.66 o 
   2  -5  12       60.17       47.57     17.25 o 
   3  -5  12       30.42       61.34     19.03 o 
   4  -5  12       17.34       16.49     14.48 o 
  -7  -4  12       41.18       41.06      9.49 o 
  -6  -4  12       32.56       34.60      8.47 o 
  -5  -4  12       12.31        4.61      6.52 o 
  -4  -4  12       38.34       37.52      9.40 o 
  -3  -4  12      215.69      214.03     14.42 o 
  -2  -4  12       37.78       47.84     11.02 o 
  -1  -4  12        3.56        8.68      6.09 o 
   0  -4  12      248.81      291.19     24.70 o 
   1  -4  12      208.68      280.62     29.60 o 
   2  -4  12        0.84       10.70     13.65 o 
   3  -4  12       90.92      104.83     20.03 o 
   4  -4  12      101.86       80.30     18.50 o 
   5  -4  12      102.32       79.95     17.96 o 
   6  -4  12       28.40       18.67     12.76 o 
  -8  -3  12       35.14       36.80      9.41 o 
  -7  -3  12        8.24        7.79      7.41 o 
  -6  -3  12       29.23       22.91      8.50 o 
  -5  -3  12      411.78      442.93     19.96 o 
  -4  -3  12      241.68      262.63     15.62 o 
  -3  -3  12       96.18       91.61     12.41 o 
  -2  -3  12      469.22      531.33     19.50 o 
  -1  -3  12       39.52       44.00      8.12 o 
   0  -3  12       96.20       88.67     10.08 o 
   1  -3  12      147.86      164.45     17.70 o 
   2  -3  12      300.40      338.65     29.49 o 
   3  -3  12       24.48       48.99     15.42 o 
   4  -3  12       62.00       67.89     15.42 o 
   5  -3  12       50.61       61.34     15.42 o 
   6  -3  12       40.73       51.53     14.71 o 
   7  -3  12        3.41        7.74     10.64 o 
   8  -3  12       34.84       23.81     12.29 o 
  -9  -2  12      124.59      136.68     13.47 o 
  -8  -2  12        4.57        0.58      6.60 o 
  -7  -2  12       59.00       64.34     10.21 o 
  -6  -2  12      167.57      181.46     13.62 o 
  -5  -2  12       11.00        8.48      7.02 o 
  -4  -2  12      132.81      133.33     11.82 o 
  -3  -2  12      491.79      513.04     20.07 o 
  -2  -2  12      551.43      589.55     26.47 o 
  -1  -2  12       27.75       24.00      6.80 o 
   0  -2  12      473.26      498.20     19.10 o 
   1  -2  12      209.98      258.15     14.27 o 
   2  -2  12       65.25       65.38      8.96 o 
   3  -2  12      293.57      336.28     26.06 o 
   4  -2  12      240.07      261.48     23.75 o 
   5  -2  12       64.26       82.55     15.13 o 
   6  -2  12       45.54       47.57     13.35 o 
   7  -2  12       87.31       56.02     14.30 o 
   8  -2  12       27.90       11.82     11.17 o 
  -9  -1  12       49.90       55.40      9.46 o 
  -8  -1  12      220.01      229.37     15.21 o 
  -7  -1  12       76.12       77.68      9.82 o 
  -6  -1  12        0.78        4.13      6.35 o 
  -5  -1  12      207.13      189.68     17.14 o 
  -4  -1  12      202.08      194.35     17.02 o 
  -3  -1  12       30.20       16.37      8.39 o 
  -2  -1  12      126.98      122.73     15.54 o 
  -1  -1  12     1139.99     1235.98     28.86 o 
   0  -1  12      176.04      200.00     12.56 o 
   1  -1  12       37.12       35.32      7.10 o 
   2  -1  12      169.07      181.72     12.05 o 
   3  -1  12      179.33      198.49     13.00 o 
   4  -1  12       33.30       32.85     11.70 o 
   5  -1  12      287.53      307.39     23.05 o 
   6  -1  12       70.87       69.43     13.65 o 
   7  -1  12        7.67       -2.60      8.27 o 
   8  -1  12        9.55        2.01      9.99 o 
   9  -1  12       28.63       24.05     12.23 o 
  -9   0  12       76.83       65.18     13.00 o 
  -8   0  12       25.44       16.01      8.63 o 
  -7   0  12      412.77      417.06     25.82 o 
  -6   0  12      153.56      135.73     15.60 o 
  -5   0  12       67.00       50.76     10.34 o 
  -4   0  12       18.79        5.79      8.04 o 
  -3   0  12      565.18      608.22     28.66 o 
  -2   0  12      349.69      340.77     31.44 o 
  -1   0  12       36.82       39.37      7.16 o 
   0   0  12      392.26      382.42     24.40 o 
   1   0  12      435.43      445.30     16.97 o 
   2   0  12       10.35        6.49      5.06 o 
   3   0  12       44.68       39.22      7.25 o 
   4   0  12      135.92      142.05     11.54 o 
   5   0  12      133.01      124.74     15.48 o 
   6   0  12       62.42       64.41     13.12 o 
   7   0  12        7.83       11.58      9.75 o 
   8   0  12       40.61       42.60     12.53 o 
   9   0  12        2.39        8.04     10.46 o 
  -9   1  12       50.69       50.76     12.82 o 
  -8   1  12      251.21      257.63     21.69 o 
  -7   1  12       76.12       67.07     13.12 o 
  -6   1  12        2.26        9.87      8.98 o 
  -5   1  12      228.64      249.89     20.56 o 
  -4   1  12      194.74      187.38     17.85 o 
  -3   1  12       29.22       33.39     10.05 o 
  -2   1  12      103.81       88.28     14.30 o 
  -1   1  12     1065.31      933.04     37.58 o 
   0   1  12      175.82      162.79     17.43 o 
   1   1  12       32.15       30.31     13.50 o 
   2   1  12      145.74      137.25     13.83 o 
   3   1  12      155.47      153.15     12.56 o 
   4   1  12       34.05       20.17      7.09 o 
   5   1  12      251.95      242.97     14.96 o 
   6   1  12       80.45       94.78     14.36 o 
   7   1  12        7.27        8.92      9.99 o 
   8   1  12       16.49       15.60     10.99 o 
   9   1  12       30.36       30.96     13.12 o 
  -9   2  12      132.89      129.29     17.61 o 
  -8   2  12        4.64        6.15      8.98 o 
  -7   2  12       75.45       99.57     15.25 o 
  -6   2  12      167.55      171.07     18.97 o 
  -5   2  12       10.32        2.60      8.15 o 
  -4   2  12      121.63      125.33     16.43 o 
  -3   2  12      569.19      600.18     32.68 o 
  -2   2  12      541.79      456.06     28.30 o 
  -1   2  12       26.19       24.76     10.75 o 
   0   2  12      530.48      505.34     31.14 o 
   1   2  12      208.54      186.67     20.45 o 
   2   2  12       69.51       90.53     15.48 o 
   3   2  12      265.58      287.77     25.17 o 
   4   2  12      264.71      248.86     14.98 o 
   5   2  12       67.33       70.99      9.99 o 
   6   2  12       46.70       42.21      9.54 o 
   7   2  12       71.72       63.46     13.83 o 
   8   2  12       20.27       10.75     11.05 o 
  -8   3  12       32.87       39.95     12.70 o 
  -7   3  12        9.58       -1.06      8.39 o 
  -6   3  12       22.55       12.76      9.69 o 
  -5   3  12      393.87      400.22     29.31 o 
  -4   3  12      251.11      267.62     24.40 o 
  -3   3  12       95.76       72.98     14.77 o 
  -2   3  12      404.15      360.81     28.01 o 
  -1   3  12       38.36       26.59     12.53 o 
   0   3  12      110.61       89.11     16.37 o 
   1   3  12      162.57      189.62     22.93 o 
   2   3  12      277.11      230.63     26.06 o 
   3   3  12       23.08       25.65     14.06 o 
   4   3  12       62.49       55.96     15.13 o 
   5   3  12       62.75       71.62     17.37 o 
   6   3  12       37.52       55.49     15.54 o 
   7   3  12        3.48        8.24      7.83 o 
   8   3  12       31.95       39.53     13.00 o 
  -7   4  12       46.84       28.48     13.47 o 
  -6   4  12       25.77       23.28     11.88 o 
  -5   4  12       15.03       14.36     11.11 o 
  -4   4  12       43.47       28.19     13.65 o 
  -3   4  12      208.01      245.76     25.53 o 
  -2   4  12       56.67       43.37     14.83 o 
  -1   4  12        5.70        2.78     10.52 o 
   0   4  12      255.93      253.68     28.54 o 
   1   4  12      203.32      233.53     27.00 o 
   2   4  12        1.02       -2.13     11.29 o 
   3   4  12      102.07      100.87     21.21 o 
   4   4  12       96.92       63.88     17.02 o 
   5   4  12       99.49       91.24     20.03 o 
   6   4  12       21.93       18.14     16.25 o 
  -5   5  12       30.35       27.18     15.25 o 
  -4   5  12       44.48       33.86     15.42 o 
  -3   5  12       19.87       21.10     14.77 o 
  -2   5  12       26.08       27.48     14.42 o 
  -1   5  12      117.47      101.87     21.45 o 
   0   5  12       36.63       29.43     16.19 o 
   1   5  12       29.46       15.90     13.83 o 
   2   5  12       55.87       61.99     18.32 o 
   3   5  12       29.86       32.20     15.42 o 
   4   5  12       16.16        3.49     12.53 o 
  -4  -5  13       21.62        9.81      7.66 o 
  -3  -5  13       76.27       80.05     11.27 o 
  -2  -5  13       40.95       51.29     13.47 o 
  -1  -5  13        4.70        3.01     13.71 o 
   0  -5  13      130.11      175.26     27.18 o 
   1  -5  13      103.23      109.91     23.16 o 
   2  -5  13        5.52       -0.35     13.59 o 
   3  -5  13       75.60       46.86     17.08 o 
  -6  -4  13        1.70       -1.02      7.57 o 
  -5  -4  13       79.77       76.98     12.97 o 
  -4  -4  13      173.77      180.63     14.50 o 
  -3  -4  13        1.03        1.42      7.14 o 
  -2  -4  13       76.64       75.30     10.28 o 
  -1  -4  13      127.19      138.23     12.95 o 
   0  -4  13       29.15       24.35     15.36 o 
   1  -4  13       53.82       60.74     17.96 o 
   2  -4  13      155.00      172.72     24.82 o 
   3  -4  13       78.64      115.23     22.10 o 
   4  -4  13       77.58       42.13     15.66 o 
   5  -4  13       79.66       85.44     19.26 o 
   6  -4  13       53.38       72.74     18.32 o 
  -8  -3  13        6.60        4.42     10.19 o 
  -7  -3  13       20.44       22.50      8.19 o 
  -6  -3  13       46.13       41.78      9.07 o 
  -5  -3  13       31.85       25.41      8.09 o 
  -4  -3  13      288.19      268.56     15.86 o 
  -3  -3  13      315.80      361.47     52.21 o 
  -2  -3  13       52.72       57.73     12.05 o 
  -1  -3  13       24.23       26.86      8.07 o 
   0  -3  13       88.81       88.21     13.44 o 
   1  -3  13      204.92      239.49     15.04 o 
   2  -3  13       23.65       19.15     13.89 o 
   3  -3  13       81.22       87.04     18.91 o 
   4  -3  13      161.29      211.60     24.29 o 
   5  -3  13       48.50       35.10     13.53 o 
   6  -3  13       10.65        1.89     10.93 o 
   7  -3  13       87.49      107.90     18.97 o 
  -8  -2  13       46.59       53.45     10.14 o 
  -7  -2  13       45.40       43.14      8.84 o 
  -6  -2  13        0.09       -0.21      6.36 o 
  -5  -2  13      254.36      240.61     15.56 o 
  -4  -2  13       36.46       24.17      9.81 o 
  -3  -2  13      174.42      198.78     17.55 o 
  -2  -2  13      203.90      194.37     13.74 o 
  -1  -2  13      213.63      225.54     14.11 o 
   0  -2  13       79.49       94.48     10.07 o 
   1  -2  13       22.38       29.22      7.48 o 
   2  -2  13      342.99      402.82     31.35 o 
   3  -2  13      211.09      196.89     21.92 o 
   4  -2  13      124.53      146.78     19.44 o 
   5  -2  13      155.57      167.93     20.56 o 
   6  -2  13      165.83      170.00     21.15 o 
   7  -2  13       20.33       24.40     12.00 o 
   8  -2  13       26.37       20.09     12.00 o 
  -9  -1  13      125.75      109.49     16.19 o 
  -8  -1  13        1.92        6.15      9.16 o 
  -7  -1  13      215.30      188.62     18.85 o 
  -6  -1  13      211.88      242.39     20.68 o 
  -5  -1  13      224.15      204.81     18.73 o 
  -4  -1  13      100.49       94.43     13.18 o 
  -3  -1  13      145.40      158.13     15.84 o 
  -2  -1  13      164.23      186.10     21.86 o 
  -1  -1  13       23.94       20.87      6.93 o 
   0  -1  13      563.50      625.57     44.02 o 
   1  -1  13      150.07      168.29     12.33 o 
   2  -1  13       10.65       11.28      8.54 o 
   3  -1  13       85.23       95.58     10.47 o 
   4  -1  13       77.43       96.79     15.13 o 
   5  -1  13       29.60       26.53     11.46 o 
   6  -1  13       20.85       23.28     11.35 o 
   7  -1  13       53.07       59.74     14.00 o 
   8  -1  13       41.65       30.90     12.76 o 
  -9   0  13       17.04       11.17      9.75 o 
  -8   0  13      226.94      210.66     20.62 o 
  -7   0  13       29.16       37.52     10.34 o 
  -6   0  13        1.05        8.63      7.74 o 
  -5   0  13       62.83       66.54     12.17 o 
  -4   0  13      225.13      221.18     19.15 o 
  -3   0  13        4.85        0.41      7.92 o 
  -2   0  13      190.33      187.55     17.90 o 
  -1   0  13      534.30      574.35     48.72 o 
   0   0  13       11.57       18.03     11.11 o 
   1   0  13      244.87      228.49     13.32 o 
   2   0  13      149.52      170.26     11.70 o 
   3   0  13      401.72      401.31     17.56 o 
   4   0  13       19.11       26.11      7.69 o 
   5   0  13      246.68      220.35     20.15 o 
   6   0  13       52.27       45.50     12.29 o 
   7   0  13       15.02       17.02     10.58 o 
   8   0  13       55.33       53.83     13.95 o 
  -9   1  13      130.47      125.15     17.79 o 
  -8   1  13        1.85        2.01      9.34 o 
  -7   1  13      231.02      240.62     21.57 o 
  -6   1  13      218.41      194.70     19.85 o 
  -5   1  13      218.62      224.01     20.45 o 
  -4   1  13      113.93      104.41     14.60 o 
  -3   1  13      147.75      150.09     17.61 o 
  -2   1  13      152.28      166.10     18.02 o 
  -1   1  13       22.04       12.65     10.05 o 
   0   1  13      550.91      550.01     30.55 o 
   1   1  13      150.68      149.20     18.02 o 
   2   1  13       10.11        8.15      7.18 o 
   3   1  13       90.83       84.90      9.54 o 
   4   1  13       71.88       70.78      9.55 o 
   5   1  13       23.58       25.56      7.73 o 
   6   1  13       22.41       20.80     10.64 o 
   7   1  13       59.48       61.16     13.77 o 
   8   1  13       29.56       24.40     11.35 o 
  -8   2  13       55.54       61.93     14.71 o 
  -7   2  13       46.36       51.05     12.35 o 
  -6   2  13        0.84        7.86      8.86 o 
  -5   2  13      226.03      227.73     21.80 o 
  -4   2  13       34.63       36.34     11.46 o 
  -3   2  13      179.89      167.76     19.20 o 
  -2   2  13      155.56      135.14     17.25 o 
  -1   2  13      181.40      145.72     18.97 o 
   0   2  13       62.19       63.17     13.95 o 
   1   2  13       33.71       22.81     12.35 o 
   2   2  13      282.78      249.24     24.40 o 
   3   2  13      232.43      219.76     23.28 o 
   4   2  13      118.79      119.24     18.44 o 
   5   2  13      163.32      154.28     13.56 o 
   6   2  13      153.39      140.73     13.17 o 
   7   2  13       18.28       14.18      9.81 o 
   8   2  13       34.87       31.08     13.41 o 
  -8   3  13        6.10       16.07     12.23 o 
  -7   3  13       14.17       16.25     10.81 o 
  -6   3  13       55.03       41.78     12.70 o 
  -5   3  13       31.11       14.54     10.70 o 
  -4   3  13      301.82      229.27     23.81 o 
  -3   3  13      334.21      310.05     26.77 o 
  -2   3  13       48.70       55.78     14.36 o 
  -1   3  13       19.81       19.03     11.40 o 
   0   3  13       95.68       94.31     16.66 o 
   1   3  13      204.24      242.86     25.82 o 
   2   3  13       21.81       19.44     14.06 o 
   3   3  13       74.19       87.10     19.38 o 
   4   3  13      162.68      127.22     21.86 o 
   5   3  13       39.80       46.21     14.71 o 
   6   3  13        9.67       -7.80     13.35 o 
  -6   4  13        3.10        4.73     10.70 o 
  -5   4  13       72.36       85.09     17.25 o 
  -4   4  13      166.27      166.04     23.05 o 
  -3   4  13        1.11        4.67     11.46 o 
  -2   4  13       87.42       94.66     18.44 o 
  -1   4  13      144.37      118.00     20.39 o 
   0   4  13       31.52       23.64     14.71 o 
   1   4  13       49.14       49.10     15.78 o 
   2   4  13      150.23      161.20     24.11 o 
   3   4  13       67.76       72.39     18.26 o 
   4   4  13       80.13       50.23     17.08 o 
   5   4  13       90.82       99.92     22.28 o 
   6   4  13       67.91       63.88     19.97 o 
  -4   5  13       22.43       14.48     13.65 o 
  -3   5  13       93.39       80.13     20.09 o 
  -2   5  13       34.89       45.85     16.72 o 
  -1   5  13        5.33        3.07     13.65 o 
   0   5  13      124.05       97.56     21.75 o 
   1   5  13      107.62       80.54     19.74 o 
   2   5  13        5.15       18.26     14.65 o 
   3   5  13       75.73       66.48     18.97 o 
  -2  -5  14       41.39       50.67     11.11 o 
   0  -5  14       11.34       15.66     15.60 o 
   1  -5  14        2.84       -2.01     13.71 o 
  -5  -4  14       11.32       18.93      8.87 o 
  -4  -4  14      114.30      120.72     12.64 o 
  -3  -4  14      126.65      135.60     12.62 o 
  -2  -4  14       49.58       64.04     12.05 o 
  -1  -4  14       21.56       18.26      9.81 o 
   0  -4  14       93.49      121.08     22.63 o 
   1  -4  14       64.57       88.28     20.33 o 
   2  -4  14        4.42        2.78     13.06 o 
   3  -4  14       25.56       27.00     16.43 o 
   4  -4  14       51.35       83.61     19.85 o 
   5  -4  14       23.34       37.29     16.31 o 
  -7  -3  14       27.94       34.57      9.24 o 
  -6  -3  14       16.87        5.84      7.08 o 
  -5  -3  14      188.21      177.58     15.07 o 
  -4  -3  14      138.88      153.57     27.71 o 
  -3  -3  14       17.12       19.97     11.05 o 
  -2  -3  14      110.59      113.98     12.08 o 
  -1  -3  14      189.48      236.51     15.70 o 
   0  -3  14      153.79      185.93     14.30 o 
   1  -3  14       53.90       64.82     17.31 o 
   2  -3  14      167.66      174.97     24.29 o 
   3  -3  14      133.13      139.45     21.69 o 
   4  -3  14        6.71        9.63     12.41 o 
   5  -3  14       89.62       78.53     17.79 o 
   6  -3  14       55.83       47.27     15.30 o 
  -8  -2  14        1.88       10.50      9.90 o 
  -7  -2  14       44.09       50.14     25.23 o 
  -6  -2  14      111.10      105.58     11.81 o 
  -5  -2  14       28.59       43.90     11.40 o 
  -4  -2  14      145.73      144.30     16.60 o 
  -3  -2  14      229.35      257.10     20.92 o 
  -2  -2  14      233.54      238.74     18.58 o 
  -1  -2  14      104.02      114.00     11.25 o 
   0  -2  14      135.32      143.77     12.39 o 
   1  -2  14      137.11      138.17     12.25 o 
   2  -2  14       12.59       24.35     12.00 o 
   3  -2  14      132.81      106.66     17.67 o 
   4  -2  14      184.77      217.16     23.52 o 
   5  -2  14       55.15       57.08     15.07 o 
   6  -2  14       13.26       17.20     11.76 o 
   7  -2  14       17.98       15.90     12.29 o 
  -8  -1  14      144.25      170.83     19.62 o 
  -7  -1  14       10.32       -3.01      8.57 o 
  -6  -1  14        8.35       15.95      8.57 o 
  -5  -1  14       26.75       21.92      9.10 o 
  -4  -1  14      261.93      247.00     20.39 o 
  -3  -1  14        0.31        1.77      7.21 o 
  -2  -1  14       54.76       50.49      8.79 o 
  -1  -1  14      297.77      310.30     16.31 o 
   0  -1  14        5.34        9.82      7.03 o 
   1  -1  14       53.75       54.82      8.94 o 
   2  -1  14      130.00      152.31     12.26 o 
   3  -1  14      124.77      153.34     18.32 o 
   4  -1  14       23.10       36.81     11.94 o 
   5  -1  14       57.33       73.27     14.71 o 
   6  -1  14       74.60       86.86     15.42 o 
   7  -1  14       43.44       53.54     14.00 o 
   8  -1  14       14.28        7.21     11.17 o 
  -8   0  14        1.85       -0.35      8.21 o 
  -7   0  14      119.49      128.17     17.02 o 
  -6   0  14      274.42      288.36     23.40 o 
  -5   0  14      132.74      117.18     15.90 o 
  -4   0  14       23.28       24.46      9.34 o 
  -3   0  14      263.25      244.63     20.45 o 
  -2   0  14      159.80      144.77     16.90 o 
  -1   0  14       24.48       34.45     11.82 o 
   0   0  14      422.98      401.99     26.83 o 
   1   0  14       26.23       38.35      9.90 o 
   2   0  14       46.49       54.58      8.60 o 
   3   0  14      133.50      145.43     12.04 o 
   4   0  14       41.37       38.00     11.58 o 
   5   0  14       28.52       20.03     10.40 o 
   6   0  14        6.49        9.22      9.51 o 
   7   0  14       67.20       78.35     15.48 o 
   8   0  14       45.25       34.69     13.35 o 
  -8   1  14      156.23      196.89     22.16 o 
  -7   1  14       15.53       10.10      9.10 o 
  -6   1  14        5.64       -2.54      7.39 o 
  -5   1  14       34.15       48.93     12.59 o 
  -4   1  14      268.45      238.96     21.98 o 
  -3   1  14        0.56       -4.85      7.39 o 
  -2   1  14       58.60       66.83     13.53 o 
  -1   1  14      278.83      253.20     22.69 o 
   0   1  14        1.64       10.93      9.04 o 
   1   1  14       54.38       42.25     12.59 o 
   2   1  14      129.98      152.87     19.50 o 
   3   1  14      141.44      140.69     19.32 o 
   4   1  14       23.44       18.40      7.82 o 
   5   1  14       54.44       59.39     12.53 o 
   6   1  14       71.88       61.39     13.65 o 
   7   1  14       39.61       43.25     12.82 o 
   8   1  14       16.27      209.53     23.28 o 
  -8   2  14        2.11       -3.60     10.05 o 
  -7   2  14       42.62       31.08     11.88 o 
  -6   2  14      117.84       93.72     16.31 o 
  -5   2  14       20.70       25.23     10.58 o 
  -4   2  14      141.51      156.71     19.85 o 
  -3   2  14      171.68      158.13     19.80 o 
  -2   2  14      271.84      209.95     21.57 o 
  -1   2  14      101.95      115.82     17.79 o 
   0   2  14      152.06      113.04     18.08 o 
   1   2  14      124.57       99.69     17.61 o 
   2   2  14       10.17        7.27     11.46 o 
   3   2  14      103.69       89.64     17.85 o 
   4   2  14      190.56      176.62     23.93 o 
   5   2  14       57.52       45.26     16.49 o 
   7   2  14       17.95       16.90     10.40 o 
  -7   3  14       25.61       26.41     11.52 o 
  -6   3  14       14.00       -0.89      8.75 o 
  -5   3  14      183.37      158.24     20.80 o 
  -4   3  14      123.13      119.60     19.38 o 
  -3   3  14       17.86       17.96     11.70 o 
  -2   3  14      113.77      121.84     19.09 o 
  -1   3  14      191.81      171.83     22.63 o 
   0   3  14      151.25      125.86     19.85 o 
   1   3  14       55.33       52.95     15.78 o 
   2   3  14      160.75      146.49     22.75 o 
   3   3  14      136.09      127.52     21.57 o 
   4   3  14        7.67       -0.77     12.82 o 
   5   3  14       93.93       90.35     18.91 o 
   6   3  14       50.62       50.58     18.73 o 
  -5   4  14       11.16       11.17     12.11 o 
  -4   4  14      112.46      110.97     20.15 o 
  -3   4  14      150.72      157.65     22.99 o 
  -2   4  14       49.23       66.65     16.78 o 
  -1   4  14       22.83       24.46     13.18 o 
   0   4  14       92.57       99.21     20.33 o 
   1   4  14       66.62       63.94     18.50 o 
   2   4  14        5.80       25.35     16.37 o 
   3   4  14       25.52       24.64     16.66 o 
   4   4  14       40.19       36.58     16.19 o 
   5   4  14       18.26       12.65     15.90 o 
  -2   5  14       49.31       32.56     16.96 o 
  -1   5  14       73.85       74.39     19.97 o 
   0   5  14       13.73        9.10     14.18 o 
   1   5  14        3.67       12.29     13.71 o 
  -4  -4  15       42.26       32.88      9.45 o 
  -3  -4  15       42.99       46.56     13.89 o 
  -2  -4  15       24.79       31.46      9.67 o 
  -1  -4  15      128.83      142.02     14.32 o 
   0  -4  15       16.77       32.03     17.08 o 
   1  -4  15       27.61       28.66     16.78 o 
   2  -4  15      107.36      108.14     22.63 o 
   3  -4  15       28.24       32.91     17.31 o 
  -6  -3  15       95.67       88.08     12.15 o 
  -5  -3  15       12.84        9.18      7.86 o 
  -4  -3  15      112.60       97.62     16.25 o 
  -3  -3  15      106.07      141.58     13.65 o 
  -2  -3  15       64.54       71.99     11.32 o 
  -1  -3  15       16.88       18.49      8.73 o 
   0  -3  15       91.68      108.47     12.30 o 
   1  -3  15      284.64      344.26     32.03 o 
   2  -3  15       61.29       74.99     18.55 o 
   3  -3  15       35.75       29.25     15.54 o 
   4  -3  15       49.47       63.17     17.14 o 
   5  -3  15        0.42        2.60     12.29 o 
  -7  -2  15       32.04       18.02     10.70 o 
  -6  -2  15       13.23        9.81      9.34 o 
  -5  -2  15      152.23      155.29     18.44 o 
  -4  -2  15      189.26      178.75     19.20 o 
  -3  -2  15       38.44       36.43      8.70 o 
  -2  -2  15      156.71      158.97     13.76 o 
  -1  -2  15      191.96      224.52     15.49 o 
   0  -2  15      228.72      234.72     15.89 o 
   1  -2  15      242.95      255.16     16.55 o 
   2  -2  15       36.01       38.59     13.41 o 
   3  -2  15       66.29       63.23     16.01 o 
   4  -2  15        0.44        1.06     11.76 o 
   5  -2  15       86.40       97.91     18.08 o 
   6  -2  15       20.86       15.19     11.94 o 
  -7  -1  15       58.07       63.52     13.18 o 
  -6  -1  15       59.50       60.92     12.65 o 
  -5  -1  15       23.80       30.02     10.05 o 
  -4  -1  15       16.61       10.75      8.86 o 
  -3  -1  15      125.19      117.12     15.78 o 
  -2  -1  15       99.12       80.60     13.95 o 
  -1  -1  15        5.73       12.95      7.31 o 
   0  -1  15       75.69       91.75     10.86 o 
   1  -1  15       12.53       23.05      8.69 o 
   2  -1  15       26.27       30.44      8.40 o 
   3  -1  15       76.65       83.44     14.83 o 
   4  -1  15      187.47      221.53     21.86 o 
   5  -1  15        9.60        6.50      9.28 o 
   6  -1  15       14.59       20.39     12.05 o 
   7  -1  15      117.47      136.91     20.03 o 
  -8   0  15       49.62       43.49     12.23 o 
  -7   0  15       51.04       38.35     12.76 o 
  -6   0  15        0.05        0.47      8.33 o 
  -5   0  15      137.58      140.69     17.67 o 
  -4   0  15       78.91       78.89     14.12 o 
  -3   0  15       13.36       18.08      9.40 o 
  -2   0  15      158.79      168.47     18.73 o 
  -1   0  15      246.88      268.92     23.70 o 
   0   0  15        0.33        6.38     10.64 o 
   1   0  15       14.47       13.41     10.64 o 
   2   0  15      143.56      159.18     12.76 o 
   3   0  15       99.69      104.12     11.16 o 
   4   0  15       16.35        5.85      8.33 o 
   5   0  15       12.11       17.61     10.58 o 
   6   0  15       67.14       70.49     15.36 o 
   7   0  15        0.23        5.85     10.99 o 
  -7   1  15       61.11       64.05     14.36 o 
  -6   1  15       52.31       61.57     13.65 o 
  -5   1  15       28.17       26.12     10.99 o 
  -4   1  15        9.22       11.88      9.51 o 
  -3   1  15      126.48      117.06     17.43 o 
  -2   1  15      111.62       88.69     15.72 o 
  -1   1  15        4.32        4.85      9.63 o 
   0   1  15       72.72       70.73     14.30 o 
   1   1  15       11.29       22.04     12.59 o 
   2   1  15       30.42       27.00     12.94 o 
   3   1  15       84.29      104.41     18.79 o 
   4   1  15      211.35      205.58     24.23 o 
   5   1  15       14.68       12.59     10.34 o 
   6   1  15       17.04       12.11     10.81 o 
   7   1  15      121.28      120.54     18.20 o 
  -7   2  15       28.25       18.44     12.05 o 
  -6   2  15       14.21        9.04     10.52 o 
  -5   2  15      178.21      190.27     21.92 o 
  -4   2  15      154.33      160.90     20.50 o 
  -3   2  15       38.20       40.95     12.59 o 
  -2   2  15      128.00       85.86     16.60 o 
  -1   2  15      184.90      169.65     21.63 o 
   0   2  15      202.02      167.11     22.28 o 
   1   2  15      260.12      221.59     24.58 o 
   2   2  15       51.91       46.80     14.89 o 
   3   2  15       55.94       38.47     15.54 o 
   4   2  15        0.32        5.55     12.17 o 
   5   2  15       91.18       80.19     19.38 o 
  -6   3  15       96.15       73.04     16.07 o 
  -5   3  15       15.89       15.13     12.00 o 
  -4   3  15      108.96      102.88     18.67 o 
  -3   3  15       98.81       91.12     18.26 o 
  -2   3  15       75.15       64.76     16.07 o 
  -1   3  15       19.19       27.00     13.00 o 
   0   3  15       85.32       72.15     16.49 o 
   1   3  15      267.99      221.18     26.65 o 
   2   3  15       64.74       68.78     17.61 o 
   3   3  15       29.04       17.90     14.42 o 
   4   3  15       49.01       60.86     17.67 o 
   5   3  15        0.64        0.65     13.47 o 
  -4   4  15       37.85       45.15     15.78 o 
  -3   4  15       40.95       18.79     13.35 o 
  -2   4  15       32.66       35.22     14.71 o 
  -1   4  15      130.99      106.48     20.98 o 
   0   4  15       18.04       19.91     13.83 o 
   1   4  15       28.44       38.88     16.19 o 
   2   4  15      101.53       99.27     21.21 o 
   3   4  15       25.57       21.27     14.54 o 
  -1  -4  16       14.56       27.83     17.02 o 
   0  -4  16       38.29       68.31     19.97 o 
  -4  -3  16       51.26       51.88     13.24 o 
  -3  -3  16        9.65       12.18      8.66 o 
  -2  -3  16        8.56       16.64      8.39 o 
  -1  -3  16       73.12       78.08     11.33 o 
   0  -3  16       34.88       44.14     16.78 o 
   1  -3  16        0.95        0.35     12.76 o 
   2  -3  16       94.10      161.32     24.82 o 
   3  -3  16       67.09       89.52     19.38 o 
   4  -3  16        0.92        0.59     12.47 o 
  -6  -2  16       63.32       87.69     15.84 o 
  -5  -2  16       27.97       45.74     12.17 o 
  -4  -2  16       72.09       52.06     12.76 o 
  -3  -2  16      103.83       83.08     14.77 o 
  -2  -2  16       60.50       73.81     11.04 o 
  -1  -2  16       10.05       11.62      7.58 o 
   0  -2  16      129.05      157.98     14.13 o 
   1  -2  16       78.60       72.81     11.44 o 
   2  -2  16        8.01       10.99     11.82 o 
   3  -2  16       36.48       28.66     13.18 o 
   4  -2  16      117.72      148.20     20.98 o 
   5  -2  16        1.33       -0.41     11.64 o 
  -6  -1  16       53.61       43.31     12.23 o 
  -5  -1  16      169.69      137.33     18.02 o 
  -4  -1  16        8.35       12.94      9.04 o 
  -3  -1  16       31.21       25.53     10.81 o 
  -2  -1  16      149.33      157.71     18.50 o 
  -1  -1  16      249.81      284.11     24.46 o 
   0  -1  16      119.14      137.50     18.32 o 
   1  -1  16       70.40       67.71     10.60 o 
   2  -1  16       78.19       79.25     11.50 o 
   3  -1  16       86.82      107.49     17.43 o 
   4  -1  16        0.24        7.74     11.23 o 
   5  -1  16       16.86       16.19     10.93 o 
   6  -1  16       56.26       63.29     15.90 o 
  -7   0  16        3.94       -0.18      8.92 o 
  -6   0  16      167.21      126.75     17.90 o 
  -5   0  16       90.67       91.06     15.13 o 
  -4   0  16        7.44        4.96      9.28 o 
  -3   0  16       98.76       94.60     15.36 o 
  -2   0  16       74.27       59.80     13.47 o 
  -1   0  16       75.35       57.61     14.12 o 
   0   0  16       49.26       43.08     12.76 o 
   1   0  16      101.37      110.50     17.79 o 
   2   0  16       30.49       45.44     14.06 o 
   3   0  16       85.50      114.58     19.20 o 
   4   0  16       54.49       54.07     12.76 o 
   5   0  16       64.71       67.78     13.53 o 
   6   0  16       27.28       38.53     13.47 o 
  -6   1  16       55.49       43.90     13.47 o 
  -5   1  16      145.16      152.87     19.80 o 
  -4   1  16        7.44        8.04      9.51 o 
  -3   1  16       35.22       21.51     10.58 o 
  -2   1  16      145.10      164.74     20.39 o 
  -1   1  16      248.91      288.24     26.12 o 
   0   1  16      100.73      107.13     17.49 o 
   1   1  16       72.74       54.72     15.95 o 
   2   1  16       80.80       91.24     17.85 o 
   3   1  16       97.05       93.13     19.15 o 
   4   1  16        0.29        0.35     13.41 o 
  -6   2  16       60.94       58.62     14.77 o 
  -5   2  16       24.89       10.28     11.58 o 
  -4   2  16       80.09       69.37     15.25 o 
  -3   2  16       91.91       60.45     14.65 o 
  -2   2  16       75.47       65.18     15.84 o 
  -1   2  16       10.60        5.79     11.23 o 
   0   2  16      120.02      138.09     21.15 o 
   1   2  16       75.87       84.38     17.85 o 
   2   2  16        6.56       -2.07     11.17 o 
   3   2  16       45.76       27.24     15.13 o 
   4   2  16      118.70      119.72     22.28 o 
  -4   3  16       43.54       33.39     13.35 o 
  -3   3  16        9.13        5.55     11.29 o 
  -2   3  16       11.55       20.03     12.82 o 
  -1   3  16       82.10       68.19     16.72 o 
   0   3  16       25.35       24.52     12.76 o 
   1   3  16        1.93       12.17     13.06 o 
   2   3  16       90.28       83.32     19.56 o 
   3   3  16       66.74       56.96     17.14 o 
   4   3  16        1.00        6.32     14.77 o 
  -1   4  16       13.56       11.58     14.24 o 
   0   4  16       47.01       28.90     15.95 o 
  -2  -3  17       86.07      101.53     13.16 o 
  -1  -3  17       34.89       34.83      9.91 o 
   0  -3  17       45.82      166.52     25.88 o 
   1  -3  17       42.93       48.69     18.20 o 
  -4  -2  17       37.88       32.62     11.64 o 
  -3  -2  17       12.20        0.41      9.16 o 
  -2  -2  17       16.98       30.43     11.82 o 
  -1  -2  17      136.03      152.01     14.17 o 
   0  -2  17       30.78       39.33     10.19 o 
   1  -2  17       15.58        9.69     13.35 o 
   2  -2  17       68.80       72.56     16.90 o 
   3  -2  17       58.35       99.86     19.50 o 
  -5  -1  17       64.24       75.04     14.71 o 
  -4  -1  17       53.58       43.73     12.23 o 
  -3  -1  17       42.53       58.09     13.41 o 
  -2  -1  17       76.46       73.45     15.42 o 
  -1  -1  17        5.26        9.51     10.70 o 
   0  -1  17       64.25       78.12     16.43 o 
   1  -1  17       57.15       56.19     14.12 o 
   2  -1  17        9.56        9.69     12.41 o 
   3  -1  17       42.15       49.16     14.36 o 
   4  -1  17       92.66       93.89     17.31 o 
  -5   0  17       69.98       68.31     14.89 o 
  -4   0  17       47.17       74.10     14.77 o 
  -3   0  17       11.67       11.29     10.05 o 
  -2   0  17      127.96      129.53     18.67 o 
  -1   0  17       50.80       53.77     13.59 o 
   0   0  17        3.91        4.08     11.29 o 
   1   0  17        0.95        1.36      9.16 o 
   2   0  17      147.10      171.72     21.98 o 
  -5   1  17       51.79       51.35     14.65 o 
  -4   1  17       45.74       44.26     14.00 o 
  -3   1  17       41.02       25.35     11.52 o 
  -2   1  17       86.90       83.02     17.49 o 
  -1   1  17        5.09       19.32     11.70 o 
   0   1  17       56.28       59.62     15.84 o 
   1   1  17       40.67       63.29     16.55 o 
   2   1  17       10.56        4.20     10.52 o 
   3   1  17       42.94       60.69     16.60 o 
  -4   2  17       43.64       28.19     13.00 o 
  -3   2  17       14.41        7.98     10.34 o 
  -2   2  17       21.57       16.25     12.11 o 
  -1   2  17      145.30      146.90     21.98 o 
   0   2  17       28.76       33.56     13.89 o 
   1   2  17       13.94       15.78     13.24 o 
   2   2  17       77.83      110.50     20.09 o 
   3   2  17       64.86       64.70     18.38 o 
  -2   3  17       86.23       67.19     17.20 o 
  -1   3  17       35.12       18.08     13.18 o 
   0   3  17       53.40       48.69     16.37 o 
   1   3  17       31.53       29.37     13.95 o 
  -1  -2  18        5.16        1.42     10.58 o 
   0  -2  18       44.54       53.00     14.83 o 
   1  -2  18       52.08       71.85     17.79 o 
  -3  -1  18       22.19       23.10     12.29 o 
  -2  -1  18       43.26       53.54     14.00 o 
  -1  -1  18      134.90      187.20     22.81 o 
   0  -1  18      101.08       71.91     16.66 o 
   1  -1  18       11.28       16.37     12.11 o 
  -4   0  18        3.00        7.33      9.87 o 
  -3   0  18       49.29       41.19     13.71 o 
  -2   0  18       48.87       56.02     15.19 o 
  -1   0  18       53.13       34.75     12.88 o 
   0   0  18       31.84       27.95     15.07 o 
   1   0  18        7.15        2.25     11.23 o 
   2   0  18        0.58        1.83     13.12 o 
  -3   1  18       25.98       29.78     13.30 o 
  -2   1  18       47.83       45.97     13.89 o 
  -1   1  18      141.52      134.96     20.45 o 
   0   1  18       96.94      104.00     19.62 o 
   1   1  18       14.80        8.39     13.71 o 
   2   1  18       60.09       92.12     18.20 o 
  -1   2  18        5.16        8.98     12.47 o 
   0   2  18       47.29       38.82     15.42 o 
   1   2  18       49.74       67.13     18.73 o 
                                                 
